# Supplementary material for: Tracing the evolution of tissue inhibitor of metalloproteinases in Metazoa with the Pteria penguin genome
Source: iScience. 2023 Nov 25;27(1):108579. doi: 10.1016/j.isci.2023.108579 (PMC10755359; doi:10.1016/j.isci.2023.108579)
Supplement: Table S1. Pteria penguin genome sequencing data information, related to the STAR Methods [file mmc2.xlsx]

## Sheet: Table S1
Table S1 Pteria penguin genome sequencing data information, related to the STAR Methods.
Platform	Read length (bp)	Reads	Bases	Coverage*
Illumina Novaseq	150	347502718	52125407700	62.14
		347502718	52125407700	62.14
PacBio Sequel II	Average 20,530	7977281	163776880526	195.27
Hi-C	150	303171541	45475731150	54.22
		303171541	45475731150	54.22
*Estimated genome size = 838,713,081bp
