# Supplementary material for: Tracing the evolution of tissue inhibitor of metalloproteinases in Metazoa with the Pteria penguin genome
Source: iScience. 2023 Nov 25;27(1):108579. doi: 10.1016/j.isci.2023.108579 (PMC10755359; doi:10.1016/j.isci.2023.108579)
Supplement: Table S2. Pteria penguin 14 pseudomolecules in the genome assembly, related to Figures 1A and S3 [file mmc3.xlsx]

## Sheet: Table S2
Table S2 Pteria penguin 14 pseudomolecules in the genome assembly, related to Figure 1A and Figure S3.
Scaffold number	Length (bp)	% of whole genome
chr1	93594500	0.111593
chr2	82537459	0.0984096
chr3	76660570	0.0914026
chr4	74136000	0.0883926
chr5	70129407	0.0836155
chr6	60661133	0.0723264
chr7	58029986	0.0691893
chr8	56624000	0.067513
chr9	50833500	0.0606089
chr10	48384389	0.0576888
chr11	46442770	0.0553738
chr12	44965514	0.0536125
chr13	43516500	0.0518848
chr14	30744759	0.0366571
		Total = 99.83%
