# Supplementary material for: Tracing the evolution of tissue inhibitor of metalloproteinases in Metazoa with the Pteria penguin genome
Source: iScience. 2023 Nov 25;27(1):108579. doi: 10.1016/j.isci.2023.108579 (PMC10755359; doi:10.1016/j.isci.2023.108579)
Supplement: Table S3. Summary statistics of the assembled Pteria penguin genome, related to Figure 1A [file mmc4.xlsx]

## Sheet: Table S3
Table S3 Summary statistics of the assembled Pteria penguin genome, related to Figure 1A.
Assembly feature	Statistics
Number of scaffolds	107 a
Total assembly size (bp)	838713081
Longest scaffold (bp)	93594500
N50 scaffold length (bp)	60661133
GC content	0.3514
Gap content (N)	0.00024
Mapping rate b	0.9888
Coverage c	0.9948
Coverage at least 4X	0.9932
Coverage at least 10X	0.991
Coverage at least 20X	0.9867
Complete BUSCOs d	C:95.8%[S:95.6%,D:0.2%],F:2.5%,M:1.7%,n:954
Predicted gene number	36733
a. 14 pseudo-chromosome linkage groups + 93 small contig debris.
b. Rate of Illumina reads mapping to genomes.
c. Proportion of genome covered by Illumina reads.
b. Benchmarking Universal Single-Copy Orthologs; C: Complete; S: Single-copy; D: Duplicated; F: Fragmented; M: Missing.
