# Supplementary material for: Tracing the evolution of tissue inhibitor of metalloproteinases in Metazoa with the Pteria penguin genome
Source: iScience. 2023 Nov 25;27(1):108579. doi: 10.1016/j.isci.2023.108579 (PMC10755359; doi:10.1016/j.isci.2023.108579)
Supplement: Table S4. Classification and composition of repeat content in the Pteria penguin genome, related to the STAR Methods [file mmc5.xlsx]

## Sheet: Table S4
Table S4 Classification and composition of repeats content in the Pteria penguin genome, related to the STAR Methods.
Class	Count	Masked(bp)	% of whole genome
DNA transposons	48756	12365694	1.47
Academ-1	1528	1223540	0.15
Academ-2	1100	194864	0.02
CMC-EnSpm	4577	627872	0.07
Crypton	578	73275	0.01
Crypton-A	10202	1990926	0.24
Crypton-F	83	12002	0
Crypton-V	257	64798	0.01
Ginger-1	1980	534685	0.06
IS3EU	8729	1364570	0.16
Kolobok-T2	122	100503	0.01
MULE	2158	278752	0.03
MULE-MuDR	3789	869375	0.1
Maverick	3519	2923404	0.35
Merlin	312	74915	0.01
PIF-Harbinger	21976	3878978	0.46
PIF-ISL2EU	4531	1020996	0.12
PIF-Spy	2402	228172	0.03
PiggyBac	402	110178	0.01
Sola-1	450	136179	0.02
Sola-2	2413	461240	0.05
Sola-3	2824	251804	0.03
TcMar	1591	271747	0.03
TcMar-Fot1	710	205398	0.02
TcMar-Mariner	5803	2005862	0.24
TcMar-Pogo	14337	3680114	0.44
TcMar-Tc1	6961	2629595	0.31
TcMar-Tc2	8149	2029880	0.24
TcMar-Tigger	1396	484533	0.06
TcMar-m44	6361	750091	0.09
Zator	7321	1220923	0.15
hAT	1105	267447	0.03
hAT-Ac	3505	692038	0.08
hAT-Blackjack	1877	515355	0.06
hAT-Charlie	7	328	0
hAT-Tag1	147	36004	0
hAT-Tip100	61331	11507823	1.37
hAT-hAT19	134	31393	0
hAT-hAT5	374	67287	0.01
LINE	1194	77815	0.01
CR1	7139	2289997	0.27
CR1-Zenon	12481	2401152	0.29
I	3634	2349192	0.28
I-Jockey	168	169764	0.02
L1	4750	864503	0.1
L1-Tx1	7166	3506994	0.42
L2	1770	734389	0.09
Penelope	155105	51041337	6.09
Proto2	52	34219	0
R2-Hero	1864	334824	0.04
RTE-BovB	313	166987	0.02
RTE-X	16318	4916987	0.59
LTR
Copia	1977	486505	0.06
DIRS	8017	2179297	0.26
ERV1	75	53066	0.01
ERVK	23	8484	0
Gypsy	51013	13827757	1.65
Ngaro	1468	746727	0.09
Pao	3373	1134397	0.14
Unknown	22776	3217412	0.38
RC
Helitron	144362	52767799	6.29
SINE
5S-Deu-L2	1313	122764	0.01
ID	3125	565468	0.07
MIR	2471	166455	0.02
U	76	37846	0
tRNA-Core	722	79183	0.01
tRNA-Deu	4259	305914	0.04
tRNA-Deu-L2	85709	14717935	1.75
tRNA-Meta	6047	509079	0.06
tRNA-V	38993	5730553	0.68
tRNA-V-CR1	2339	237309	0.03
Unknown	747635	146459740	17.46
total interspersed	1581524	367424390	43.81
Satellite	1082	362371	0.04
Simple_repeat	3449	354085	0.04
Total	1586055	368140846	43.89
