# Supplementary material for: Tracing the evolution of tissue inhibitor of metalloproteinases in Metazoa with the Pteria penguin genome
Source: iScience. 2023 Nov 25;27(1):108579. doi: 10.1016/j.isci.2023.108579 (PMC10755359; doi:10.1016/j.isci.2023.108579)
Supplement: Table S5. Pteria penguin transcriptome sequencing data information, related to the STAR Methods [file mmc6.xlsx]

## Sheet: Table S5
Table S5 Pteria penguin transcriptome sequencing data information, related to the STAR Methods.
Tissue	Platform	Read length (bp)	Reads	Bases (bp)
Adductor muscle	Illumina	150	22189012	3328351800
			22189012	3328351800
Foot			22828769	3424315350
			22828769	3424315350
Root of foot			24236436	3635465400
			24236436	3635465400
Gill			24669424	3700413600
			24669424	3700413600
Labial palps			22081480	3312222000
			22081480	3312222000
Liver			21326260	3198939000
			21326260	3198939000
Mantle			21409258	3211388700
			21409258	3211388700
Mixing of the above	PacBio	Average 2,249	27229105	61242875253
