# Supplementary material for: Tracing the evolution of tissue inhibitor of metalloproteinases in Metazoa with the Pteria penguin genome
Source: iScience. 2023 Nov 25;27(1):108579. doi: 10.1016/j.isci.2023.108579 (PMC10755359; doi:10.1016/j.isci.2023.108579)
Supplement: Table S6. Classification and composition of noncoding RNAs (ncRNAs) in the Pteria penguin genome, related to the STAR Methods [file mmc7.xlsx]

## Sheet: Table S6
Table S6 Classification and composition of Non-coding RNAs (ncRNAs) in the Pteria penguin genome, related to the STAR Methods.
Chromosome	ncRNA type	Start Position	End Position	Score	Strand	E value
chr1	Metazoa_SRP	92289367	92289664	267.6	+	3.6e-66
chr1	Plant_SRP	92289367	92289661	106.3	+	2.4e-23
chr1	SNORA73	44353362	44353602	113.6	+	4.2e-23
chr1	SNORA73	44351649	44351889	111.8	+	1.3e-22
chr1	SNORA73	44352113	44352353	108.5	+	1.1e-21
chr1	U4	9020982	9021120	116.1	-	6.1e-21
chr1	U4	9019314	9019452	115.3	-	9.8e-21
chr1	Protozoa_SRP	92289383	92289636	120.4	+	1.4e-19
chr1	MIR811	70278069	70278256	102.2	+	5e-18
chr1	MIR811	70278069	70278256	100.8	-	1.2e-17
chr1	MIR811	87038555	87038744	94.2	+	7.9e-16
chr1	SNORA53	49401647	49401858	86.8	+	1.4e-14
chr1	mir-598	30023476	30023571	97.8	-	2.4e-13
chr1	mir-598	30023473	30023568	93.4	+	2.7e-12
chr1	bantam	61268753	61268834	80.5	-	3.8e-11
chr1	tRNA	84821428	84821500	74.5	-	1.2e-10
chr1	tRNA	84849337	84849409	74.5	-	1.2e-10
chr1	mir-598	41703488	41703574	84.9	-	2.9e-10
chr1	tRNA	66932557	66932629	71.9	+	6.4e-10
chr1	tRNA	66937322	66937394	71.9	+	6.4e-10
chr1	tRNA	66940666	66940738	71.9	+	6.4e-10
chr1	SNORD16	80217282	80217380	76.6	+	7.1e-10
chr1	mir-598	32229440	32229535	83.1	-	7.9e-10
chr1	tRNA	2545277	2545349	71.3	-	9.4e-10
chr1	tRNA	84818715	84818787	71.3	+	9.4e-10
chr1	tRNA	84820104	84820176	71.3	+	9.4e-10
chr1	tRNA	84865505	84865577	71.3	-	9.4e-10
chr1	tRNA	73557487	73557560	70.4	-	1.6e-09
chr1	SNORD16	80209270	80209368	74.9	+	2.1e-09
chr1	tRNA	56655470	56655551	69.4	-	3.2e-09
chr1	tRNA	28812149	28812220	69.4	+	3.2e-09
chr1	tRNA	28814246	28814317	69.4	+	3.2e-09
chr1	tRNA	28821682	28821753	69.4	+	3.2e-09
chr1	tRNA	28830267	28830338	69.4	+	3.2e-09
chr1	tRNA	38989427	38989498	69.4	+	3.2e-09
chr1	U5	44111569	44111688	87.5	+	4.5e-09
chr1	U5	44110521	44110640	86.9	+	6.1e-09
chr1	U5	45561492	45561611	86.9	-	6.1e-09
chr1	U5	44113634	44113752	86.9	+	6.3e-09
chr1	tRNA	56655855	56655936	67.9	+	8.1e-09
chr1	U5	45558821	45558939	86	-	9.9e-09
chr1	U5	44114690	44114810	85.5	+	1.2e-08
chr1	tRNA	67071156	67071228	67.2	+	1.3e-08
chr1	tRNA	66933208	66933280	67.2	+	1.4e-08
chr1	mir-598	41703479	41703574	77.7	+	1.6e-08
chr1	mir-598	75286162	75286236	77.6	+	1.7e-08
chr1	U5	44112591	44112710	84.8	+	1.8e-08
chr1	U5	45562838	45562957	84.6	-	2e-08
chr1	tRNA	61161759	61161829	66.3	-	2.4e-08
chr1	K_chan_RES	34124749	34124862	70.8	-	2.5e-08
chr1	tRNA	84820542	84820614	66.2	+	2.6e-08
chr1	U5	45560285	45560405	84	-	2.6e-08
chr1	mir-598	32229434	32229529	75.8	+	4.5e-08
chr1	mir-598	59119137	59119267	75.6	+	5.1e-08
chr1	tRNA	32816394	32816465	65	-	5.3e-08
chr1	tRNA	34566744	34566815	65	+	5.3e-08
chr1	tRNA	62976261	62976333	65	+	5.3e-08
chr1	mir-133	48697921	48698010	58.7	-	1.1e-07
chr1	tRNA	66938854	66938926	63.6	+	1.3e-07
chr1	tRNA	62976921	62976993	63.5	+	1.4e-07
chr1	tRNA	2515086	2515158	63.4	-	1.5e-07
chr1	tRNA	2523864	2523936	63.4	-	1.5e-07
chr1	tRNA	22081113	22081185	63.4	-	1.5e-07
chr1	mir-72	37685099	37685162	61.9	-	1.9e-07
chr1	mir-137	3865353	3865423	64.7	-	2.4e-07
chr1	tRNA	36916812	36916883	61.8	+	4.2e-07
chr1	tRNA	76581344	76581414	61	+	7.3e-07
chr1	mir-598	59119143	59119270	70.7	-	7.3e-07
chr1	mir-598	75286159	75286245	70.4	-	8.6e-07
chr1	tRNA	73667878	73667950	60.6	-	9.2e-07
chr1	U5	44115830	44115951	76.6	+	1.1e-06
chr1	tRNA	21093010	21093082	60.2	-	1.2e-06
chr1	tRNA	22192916	22192988	60.2	+	1.2e-06
chr1	tRNA	28025405	28025477	60.2	-	1.2e-06
chr1	tRNA	28025630	28025702	60.2	-	1.2e-06
chr1	tRNA	87862736	87862808	60.2	-	1.2e-06
chr1	tRNA	87862961	87863033	60.2	-	1.2e-06
chr1	tRNA	68385094	68385175	60.2	+	1.2e-06
chr1	tRNA	73668098	73668170	60.1	-	1.3e-06
chr1	U5	44109474	44109593	75.9	+	1.6e-06
chr1	mir-1175	48957250	48957320	55.1	-	1.9e-06
chr1	tRNA	43435483	43435555	58.4	+	3.8e-06
chr1	tRNA	75990291	75990362	58.1	-	4.7e-06
chr1	tRNA	26701124	26701197	57.7	+	5.8e-06
chr1	tRNA	32570257	32570329	57.5	+	6.6e-06
chr1	mir-2	11683521	11683586	62.5	-	8.6e-06
chr1	tRNA	43173468	43173540	57	+	9.1e-06
chr1	U5	44108807	44108927	72.4	+	9.5e-06
chr1	tRNA	23006128	23006200	56	-	1.8e-05
chr1	tRNA	28023890	28023962	56	-	1.8e-05
chr1	tRNA	29599982	29600054	55.9	-	2e-05
chr1	tRNA	1860939	1861011	55.7	-	2.2e-05
chr1	tRNA	14134164	14134236	54.9	+	3.5e-05
chr1	tRNA	23005903	23005975	54.9	-	3.7e-05
chr1	tRNA	43173693	43173765	54.2	+	5.6e-05
chr1	tRNA	79562728	79562800	54.1	+	6.2e-05
chr1	tRNA	41752951	41753023	53.9	-	7.1e-05
chr1	tRNA	43977004	43977076	53.1	+	0.00011
chr1	tRNA	15670731	15670803	53.1	-	0.00011
chr1	tRNA	58044025	58044095	52.9	+	0.00013
chr1	tRNA	68492722	68492794	52.8	-	0.00014
chr1	tRNA	29651332	29651404	52.8	-	0.00014
chr1	tRNA	18850615	18850687	52.4	+	0.00018
chr1	tRNA	28024115	28024187	51.9	-	0.00025
chr1	tRNA	19282214	19282286	51.9	+	0.00025
chr1	tRNA	3778747	3778819	51.5	+	0.00032
chr1	Histone3	52419530	52419575	39.8	-	0.00039
chr1	tRNA	18109996	18110068	51.2	-	0.0004
chr1	tRNA	77565776	77565848	51.1	+	0.00041
chr1	tRNA	22081850	22081922	51.1	-	0.00041
chr1	tRNA	80892997	80893069	51.1	+	0.00041
chr1	tRNA	17584986	17585058	50.8	-	0.0005
chr1	tRNA	22058378	22058450	50.8	-	0.0005
chr1	tRNA	31786677	31786749	50.8	-	0.0005
chr1	Histone3	65425319	65425364	39.4	+	0.00054
chr1	Histone3	65432032	65432077	39.4	+	0.00054
chr1	Histone3	65438740	65438785	39.4	+	0.00054
chr1	Histone3	65445453	65445498	39.4	+	0.00054
chr1	Histone3	65452165	65452210	39.4	+	0.00054
chr1	Histone3	65458873	65458918	39.4	+	0.00054
chr1	Histone3	65465584	65465629	39.4	+	0.00054
chr1	Histone3	65472289	65472334	39.4	+	0.00054
chr1	Histone3	65479004	65479049	39.4	+	0.00054
chr1	Histone3	65485710	65485755	39.4	+	0.00054
chr1	Histone3	65486192	65486237	39.4	-	0.00054
chr1	Histone3	65492908	65492953	39.4	-	0.00054
chr1	Histone3	65499619	65499664	39.4	-	0.00054
chr1	Histone3	65506325	65506370	39.4	-	0.00054
chr1	Histone3	65513057	65513102	39.4	-	0.00054
chr1	Histone3	65519819	65519864	39.4	-	0.00054
chr1	Histone3	65545502	65545547	39.4	+	0.00054
chr1	Histone3	65552216	65552261	39.4	+	0.00054
chr1	Histone3	65558930	65558975	39.4	+	0.00054
chr1	Histone3	65565640	65565685	39.4	+	0.00054
chr1	Histone3	65580412	65580457	39.4	+	0.00054
chr1	Histone3	65587118	65587163	39.4	+	0.00054
chr1	Histone3	65593819	65593864	39.4	+	0.00054
chr1	Histone3	65600511	65600556	39.4	+	0.00054
chr1	Histone3	65607236	65607281	39.4	+	0.00054
chr1	Histone3	65613938	65613983	39.4	+	0.00054
chr1	Histone3	65620641	65620686	39.4	+	0.00054
chr1	Histone3	65632180	65632225	39.4	+	0.00054
chr1	Histone3	65638921	65638966	39.4	+	0.00054
chr1	Histone3	65645630	65645675	39.4	+	0.00054
chr1	Histone3	65652351	65652396	39.4	+	0.00054
chr1	Histone3	65659076	65659121	39.4	+	0.00054
chr1	Histone3	65670630	65670675	39.4	+	0.00054
chr1	mir-124	69496724	69496799	48.7	+	0.00056
chr1	tRNA	22192692	22192764	50.4	+	0.00065
chr1	tRNA	43929419	43929491	50.4	+	0.00066
chr1	mir-1	48708805	48708883	52.9	-	0.00066
chr1	Histone3	65419965	65420010	39.1	+	0.0007
chr1	Histone3	65426679	65426724	39.1	+	0.0007
chr1	Histone3	65433390	65433435	39.1	+	0.0007
chr1	Histone3	65440100	65440145	39.1	+	0.0007
chr1	Histone3	65446811	65446856	39.1	+	0.0007
chr1	Histone3	65453522	65453567	39.1	+	0.0007
chr1	Histone3	65460231	65460276	39.1	+	0.0007
chr1	Histone3	65466938	65466983	39.1	+	0.0007
chr1	Histone3	65473647	65473692	39.1	+	0.0007
chr1	Histone3	65480362	65480407	39.1	+	0.0007
chr1	Histone3	65491548	65491593	39.1	-	0.0007
chr1	Histone3	65504975	65505020	39.1	-	0.0007
chr1	Histone3	65511690	65511735	39.1	-	0.0007
chr1	Histone3	65518451	65518496	39.1	-	0.0007
chr1	Histone3	65525178	65525223	39.1	-	0.0007
chr1	Histone3	65546858	65546903	39.1	+	0.0007
chr1	Histone3	65553574	65553619	39.1	+	0.0007
chr1	Histone3	65560288	65560333	39.1	+	0.0007
chr1	Histone3	65567000	65567045	39.1	+	0.0007
chr1	Histone3	65581764	65581809	39.1	+	0.0007
chr1	Histone3	65588469	65588514	39.1	+	0.0007
chr1	Histone3	65595173	65595218	39.1	+	0.0007
chr1	Histone3	65601861	65601906	39.1	+	0.0007
chr1	Histone3	65608590	65608635	39.1	+	0.0007
chr1	Histone3	65615288	65615333	39.1	+	0.0007
chr1	Histone3	65621998	65622043	39.1	+	0.0007
chr1	Histone3	65633555	65633600	39.1	+	0.0007
chr1	Histone3	65640271	65640316	39.1	+	0.0007
chr1	Histone3	65646988	65647033	39.1	+	0.0007
chr1	Histone3	65653717	65653762	39.1	+	0.0007
chr1	Histone3	65660442	65660487	39.1	+	0.0007
chr1	Histone3	65420582	65420626	38.9	-	0.00085
chr1	Histone3	65427296	65427340	38.9	-	0.00085
chr1	Histone3	65434007	65434051	38.9	-	0.00085
chr1	Histone3	65440717	65440761	38.9	-	0.00085
chr1	Histone3	65447428	65447472	38.9	-	0.00085
chr1	Histone3	65454139	65454183	38.9	-	0.00085
chr1	Histone3	65460848	65460892	38.9	-	0.00085
chr1	Histone3	65467555	65467599	38.9	-	0.00085
chr1	Histone3	65474264	65474308	38.9	-	0.00085
chr1	Histone3	65480979	65481023	38.9	-	0.00085
chr1	Histone3	65490932	65490976	38.9	+	0.00085
chr1	Histone3	65497646	65497690	38.9	+	0.00085
chr1	Histone3	65504358	65504402	38.9	+	0.00085
chr1	Histone3	65511071	65511115	38.9	+	0.00085
chr1	Histone3	65517832	65517876	38.9	+	0.00085
chr1	Histone3	65524565	65524609	38.9	+	0.00085
chr1	Histone3	65547475	65547519	38.9	-	0.00085
chr1	Histone3	65560905	65560949	38.9	-	0.00085
chr1	Histone3	65567617	65567661	38.9	-	0.00085
chr1	Histone3	65582381	65582425	38.9	-	0.00085
chr1	Histone3	65589086	65589130	38.9	-	0.00085
chr1	Histone3	65595790	65595834	38.9	-	0.00085
chr1	Histone3	65602478	65602522	38.9	-	0.00085
chr1	Histone3	65609207	65609251	38.9	-	0.00085
chr1	Histone3	65615905	65615949	38.9	-	0.00085
chr1	Histone3	65622617	65622661	38.9	-	0.00085
chr1	Histone3	65634172	65634216	38.9	-	0.00085
chr1	Histone3	65640888	65640932	38.9	-	0.00085
chr1	Histone3	65647605	65647649	38.9	-	0.00085
chr1	Histone3	65654334	65654378	38.9	-	0.00085
chr1	Histone3	65661061	65661105	38.9	-	0.00085
chr1	tRNA	21871040	21871112	49.8	+	0.00095
chr1	tRNA	79770838	79770947	49.8	-	0.00098
chr1	tRNA	84082227	84082299	49.7	+	0.0011
chr1	tRNA	45969576	45969648	49.6	-	0.0011
chr1	tRNA	21093215	21093287	49.6	-	0.0011
chr1	tRNA	39011483	39011555	49.5	+	0.0012
chr1	mir-286	91292931	91293025	47	+	0.0014
chr1	tRNA	84101701	84101773	49.1	-	0.0016
chr1	tRNA	52007632	52007702	49	+	0.0016
chr1	tRNA	36999638	36999710	48.9	+	0.0017
chr1	tRNA	77198216	77198288	48.8	-	0.0018
chr1	tRNA	48931918	48931990	48.7	-	0.002
chr1	tRNA	26104741	26104813	48.7	-	0.002
chr1	tRNA	11898519	11898591	48.5	+	0.0022
chr1	tRNA	1081543	1081615	48.4	+	0.0024
chr1	tRNA	1302485	1302557	48.4	-	0.0024
chr1	tRNA	1702399	1702471	48.4	-	0.0024
chr1	tRNA	2520596	2520668	48.4	-	0.0024
chr1	tRNA	2522097	2522169	48.4	+	0.0024
chr1	tRNA	2969021	2969093	48.4	+	0.0024
chr1	tRNA	4746705	4746777	48.4	+	0.0024
chr1	tRNA	5273324	5273396	48.4	+	0.0024
chr1	tRNA	7164039	7164111	48.4	-	0.0024
chr1	tRNA	7600014	7600086	48.4	-	0.0024
chr1	tRNA	9057751	9057823	48.4	-	0.0024
chr1	tRNA	11020257	11020329	48.4	+	0.0024
chr1	tRNA	11115620	11115692	48.4	+	0.0024
chr1	tRNA	15754955	15755027	48.4	-	0.0024
chr1	tRNA	17349594	17349666	48.4	-	0.0024
chr1	tRNA	18603830	18603902	48.4	+	0.0024
chr1	tRNA	20679814	20679886	48.4	-	0.0024
chr1	tRNA	20847776	20847848	48.4	-	0.0024
chr1	tRNA	23063626	23063698	48.4	+	0.0024
chr1	tRNA	24853114	24853186	48.4	+	0.0024
chr1	tRNA	25727864	25727936	48.4	-	0.0024
chr1	tRNA	26003688	26003760	48.4	+	0.0024
chr1	tRNA	26942329	26942401	48.4	-	0.0024
chr1	tRNA	28217588	28217660	48.4	-	0.0024
chr1	tRNA	28521068	28521140	48.4	+	0.0024
chr1	tRNA	29254109	29254181	48.4	+	0.0024
chr1	tRNA	29793719	29793791	48.4	-	0.0024
chr1	tRNA	30130569	30130641	48.4	+	0.0024
chr1	tRNA	30332910	30332982	48.4	+	0.0024
chr1	tRNA	30366248	30366320	48.4	+	0.0024
chr1	tRNA	32734733	32734805	48.4	-	0.0024
chr1	tRNA	35712017	35712089	48.4	+	0.0024
chr1	tRNA	36007568	36007640	48.4	+	0.0024
chr1	tRNA	37425049	37425121	48.4	-	0.0024
chr1	tRNA	38493700	38493772	48.4	-	0.0024
chr1	tRNA	39136248	39136320	48.4	+	0.0024
chr1	tRNA	40017296	40017368	48.4	-	0.0024
chr1	tRNA	40283038	40283110	48.4	+	0.0024
chr1	tRNA	40423072	40423144	48.4	+	0.0024
chr1	tRNA	40523397	40523469	48.4	+	0.0024
chr1	tRNA	43104972	43105044	48.4	-	0.0024
chr1	tRNA	44229662	44229734	48.4	-	0.0024
chr1	tRNA	48823506	48823578	48.4	-	0.0024
chr1	tRNA	49125160	49125232	48.4	+	0.0024
chr1	tRNA	51519058	51519130	48.4	+	0.0024
chr1	tRNA	52313135	52313207	48.4	-	0.0024
chr1	tRNA	52629000	52629072	48.4	+	0.0024
chr1	tRNA	53980835	53980907	48.4	+	0.0024
chr1	tRNA	54327458	54327530	48.4	-	0.0024
chr1	tRNA	54601032	54601104	48.4	+	0.0024
chr1	tRNA	55320766	55320838	48.4	-	0.0024
chr1	tRNA	56351816	56351888	48.4	-	0.0024
chr1	tRNA	56477174	56477246	48.4	+	0.0024
chr1	tRNA	56973907	56973979	48.4	+	0.0024
chr1	tRNA	59882805	59882877	48.4	-	0.0024
chr1	tRNA	60122375	60122447	48.4	-	0.0024
chr1	tRNA	60274362	60274434	48.4	+	0.0024
chr1	tRNA	60350876	60350948	48.4	-	0.0024
chr1	tRNA	60393482	60393554	48.4	-	0.0024
chr1	tRNA	63015064	63015136	48.4	-	0.0024
chr1	tRNA	64584925	64584997	48.4	+	0.0024
chr1	tRNA	64961678	64961750	48.4	-	0.0024
chr1	tRNA	66070143	66070215	48.4	+	0.0024
chr1	tRNA	67605067	67605139	48.4	+	0.0024
chr1	tRNA	72139374	72139446	48.4	+	0.0024
chr1	tRNA	72164084	72164156	48.4	+	0.0024
chr1	tRNA	72719379	72719451	48.4	-	0.0024
chr1	tRNA	76401343	76401415	48.4	-	0.0024
chr1	tRNA	76548153	76548225	48.4	+	0.0024
chr1	tRNA	78792977	78793049	48.4	+	0.0024
chr1	tRNA	82854821	82854893	48.4	-	0.0024
chr1	tRNA	83906602	83906674	48.4	-	0.0024
chr1	tRNA	85689298	85689370	48.4	+	0.0024
chr1	tRNA	86249003	86249075	48.4	+	0.0024
chr1	tRNA	86250137	86250209	48.4	+	0.0024
chr1	tRNA	86414759	86414831	48.4	+	0.0024
chr1	tRNA	86493525	86493597	48.4	-	0.0024
chr1	tRNA	91125654	91125726	48.4	-	0.0024
chr1	tRNA	91878721	91878793	48.4	+	0.0024
chr1	tRNA	93420705	93420777	48.4	-	0.0024
chr1	tRNA	85998992	85999063	48.4	+	0.0024
chr1	tRNA	59301074	59301146	48.3	-	0.0025
chr1	tRNA	14489237	14489309	48.3	-	0.0026
chr1	Histone3	85091789	85091834	37.4	-	0.0029
chr1	tRNA	2333259	2333331	48	+	0.0031
chr1	tRNA	13825114	13825186	48	-	0.0031
chr1	Histone3	52427564	52427609	37.3	+	0.0033
chr1	tRNA	79520868	79520940	47.8	-	0.0035
chr1	tRNA	14068181	14068253	47.6	+	0.0041
chr1	tRNA	85998791	85998863	47.4	+	0.0045
chr1	tRNA	37394502	37394574	47.4	+	0.0045
chr1	tRNA	40854216	40854288	47.3	+	0.0047
chr1	tRNA	16471604	16471676	47.3	-	0.0048
chr1	tRNA	16406214	16406286	47.1	+	0.0054
chr1	tRNA	46921720	46921792	47.1	+	0.0055
chr1	tRNA	27875347	27875419	47	-	0.0058
chr1	Histone3	65540752	65540797	36.6	-	0.0058
chr1	tRNA	53044008	53044080	47	-	0.006
chr1	tRNA	43435258	43435330	46.9	+	0.0061
chr1	tRNA	72246208	72246279	46.8	-	0.0065
chr1	tRNA	61061847	61061919	46.7	+	0.0072
chr1	tRNA	23043568	23043640	46.3	-	0.0089
chr1	tRNA	59743618	59743690	46.3	+	0.0089
chr1	tRNA	86802275	86802347	46.3	-	0.0089
chr1	tRNA	87514240	87514312	46.3	+	0.0089
chr1	mir-1	6174978	6175056	48.6	-	0.0089
chr1	tRNA	13807190	13807262	46.3	-	0.009
chr1	tRNA	79488228	79488300	46.2	+	0.0096
chr1	tRNA	52049395	52049465	46.2	+	0.01
chr1	Histone3	65421718	65421762	36	+	0.01
chr1	Histone3	65428432	65428476	36	+	0.01
chr1	Histone3	65435143	65435187	36	+	0.01
chr1	Histone3	65441853	65441897	36	+	0.01
chr1	Histone3	65448564	65448608	36	+	0.01
chr1	Histone3	65455275	65455319	36	+	0.01
chr1	Histone3	65461984	65462028	36	+	0.01
chr1	Histone3	65468691	65468735	36	+	0.01
chr1	Histone3	65475400	65475444	36	+	0.01
chr1	Histone3	65482112	65482156	36	+	0.01
chr1	Histone3	65489796	65489840	36	-	0.01
chr1	Histone3	65503221	65503265	36	-	0.01
chr1	Histone3	65509931	65509975	36	-	0.01
chr1	Histone3	65516681	65516725	36	-	0.01
chr1	Histone3	65523427	65523471	36	-	0.01
chr1	Histone3	65548612	65548656	36	+	0.01
chr1	Histone3	65562040	65562084	36	+	0.01
chr1	Histone3	65576811	65576855	36	+	0.01
chr1	Histone3	65583517	65583561	36	+	0.01
chr1	Histone3	65590222	65590266	36	+	0.01
chr1	Histone3	65596926	65596970	36	+	0.01
chr1	Histone3	65603614	65603658	36	+	0.01
chr1	Histone3	65610343	65610387	36	+	0.01
chr1	Histone3	65617041	65617085	36	+	0.01
chr1	Histone3	65628592	65628636	36	+	0.01
chr1	Histone3	65635308	65635352	36	+	0.01
chr1	Histone3	65642023	65642067	36	+	0.01
chr1	Histone3	65648741	65648785	36	+	0.01
chr1	Histone3	65655470	65655514	36	+	0.01
chr1	Histone3	65667038	65667082	36	+	0.01
chr1	tRNA	14406486	14406558	46.1	+	0.011
chr1	tRNA	7011343	7011415	46.1	-	0.011
chr1	tRNA	22082075	22082147	46	-	0.011
chr1	tRNA	35981420	35981492	45.9	-	0.012
chr1	tRNA	21897808	21897880	45.7	-	0.014
chr1	tRNA	20655343	20655415	45.6	+	0.014
chr1	Histone3	65498263	65498308	35.6	-	0.015
chr1	tRNA	8755517	8755589	45.5	+	0.015
chr1	tRNA	63785782	63785854	45.5	+	0.015
chr1	Histone3	24345185	24345230	35.5	+	0.015
chr1	Histone3	36451155	36451200	35.5	+	0.015
chr1	Histone3	50551009	50551054	35.5	-	0.015
chr1	Histone3	52426378	52426423	35.5	-	0.015
chr1	Histone3	83872924	83872969	35.5	+	0.015
chr1	Histone3	90423367	90423412	35.5	+	0.015
chr1	tRNA	88167082	88167154	45.5	-	0.016
chr1	tRNA	68255285	68255357	45.4	-	0.016
chr1	tRNA	13612353	13612425	45.4	-	0.017
chr1	tRNA	13614487	13614559	45.4	-	0.017
chr1	tRNA	13616556	13616628	45.4	-	0.017
chr1	tRNA	13617899	13617971	45.4	-	0.017
chr1	tRNA	13619968	13620040	45.4	-	0.017
chr1	tRNA	34104707	34104779	45.4	+	0.017
chr1	tRNA	16384354	16384426	45.4	+	0.017
chr1	tRNA	66776644	66776716	45.3	+	0.017
chr1	tRNA	1110060	1110132	45.2	-	0.019
chr1	tRNA	15340907	15340979	45.2	+	0.019
chr1	Histone3	67724129	67724174	35.2	-	0.02
chr1	mir-2	81073460	81073527	49.2	+	0.02
chr1	Histone3	40689119	40689163	35.1	+	0.021
chr1	tRNA	84859696	84859768	44.9	-	0.022
chr1	tRNA	22416951	22417023	44.9	+	0.022
chr1	tRNA	13790294	13790366	44.9	-	0.022
chr1	tRNA	17293710	17293782	44.9	-	0.022
chr1	tRNA	9583265	9583337	44.9	-	0.023
chr1	tRNA	27748433	27748505	44.7	+	0.026
chr1	tRNA	44392202	44392274	44.6	+	0.027
chr1	tRNA	28525059	28525132	44.5	+	0.029
chr1	tRNA	14133939	14134011	44.5	+	0.029
chr1	Histone3	65541896	65541941	34.7	+	0.031
chr1	Histone3	13927960	13928004	34.7	+	0.031
chr1	Histone3	24345396	24345440	34.7	-	0.031
chr1	Histone3	36451362	36451406	34.7	-	0.031
chr1	Histone3	50550791	50550835	34.7	+	0.031
chr1	Histone3	52426147	52426191	34.7	+	0.031
chr1	Histone3	83873137	83873181	34.7	-	0.031
chr1	Histone3	90423593	90423637	34.7	-	0.031
chr1	SECIS_1	89485680	89485742	47.5	+	0.032
chr1	tRNA	18444224	18444296	44.4	-	0.032
chr1	tRNA	81918001	81918073	44.3	-	0.032
chr1	tRNA	1670981	1671053	44.3	-	0.033
chr1	tRNA	35740700	35740772	44.3	+	0.033
chr1	tRNA	43471164	43471236	44.2	+	0.034
chr1	tRNA	75414602	75414675	44.2	-	0.035
chr1	Histone3	65496508	65496553	34.5	-	0.036
chr1	SNORD51	44350951	44351029	51.1	+	0.039
chr1	tRNA	42195653	42195725	44	-	0.039
chr1	tRNA	82947982	82948054	44	-	0.039
chr1	tRNA	48250283	48250355	44	+	0.04
chr1	tRNA	59766685	59766757	44	-	0.041
chr1	tRNA	29845458	29845530	43.9	-	0.042
chr1	Histone3	13928378	13928424	34.3	-	0.042
chr1	SECIS_1	2944460	2944522	47	+	0.043
chr1	Histone3	83893403	83893447	34.3	-	0.045
chr1	tRNA	7802131	7802203	43.8	-	0.047
chr1	tRNA	85301223	85301295	43.6	+	0.051
chr1	tRNA	47642615	47642687	43.6	+	0.052
chr1	HDV-F-prausnitzii	31691030	31691102	49.5	+	0.053
chr1	tRNA	69455646	69455718	43.5	+	0.054
chr1	SECIS_1	83684566	83684628	46.4	+	0.062
chr1	tRNA	1950343	1950415	43.3	+	0.062
chr1	Histone3	67714859	67714904	33.8	-	0.066
chr1	tRNA	65991478	65991550	43.2	+	0.067
chr1	tRNA	68499004	68499076	43.2	-	0.067
chr1	tRNA	40149286	40149358	43.2	-	0.068
chr1	SECIS_1	73577718	73577780	46.2	-	0.072
chr1	HDV-F-prausnitzii	54190366	54190438	49	+	0.072
chr1	tRNA	73086994	73087066	43	-	0.076
chr1	tRNA	15306063	15306122	43	+	0.077
chr1	tRNA	44859647	44859706	43	+	0.077
chr1	tRNA	73234741	73234800	43	+	0.077
chr1	tRNA	87591404	87591463	43	+	0.077
chr1	tRNA	92445064	92445123	43	-	0.077
chr1	tRNA	39011723	39011795	43	+	0.078
chr1	tRNA	48632019	48632090	42.9	-	0.084
chr1	tRNA	7422504	7422576	42.8	+	0.084
chr1	tRNA	64362231	64362303	42.8	+	0.088
chr1	tRNA	44002741	44002812	42.8	+	0.088
chr1	tRNA	52324680	52324752	42.7	-	0.092
chr1	tRNA	58394574	58394646	42.7	+	0.092
chr1	tRNA	37348163	37348235	42.7	-	0.094
chr1	tRNA	43636502	43636574	42.6	-	0.099
chr1	tRNA	49420332	49420404	42.5	+	0.1
chr1	Histone3	13911653	13911697	33.3	+	0.11
chr1	Histone3	24359577	24359621	33.3	-	0.11
chr1	Histone3	36466904	36466948	33.3	-	0.11
chr1	Histone3	50534209	50534253	33.3	+	0.11
chr1	Histone3	90440279	90440323	33.3	-	0.11
chr1	tRNA	45402678	45402750	42.4	+	0.11
chr1	tRNA	47647524	47647596	42.4	+	0.12
chr1	tRNA	65745508	65745580	42.3	+	0.12
chr1	tRNA	30774620	30774692	42.3	-	0.12
chr1	tRNA	55826657	55826729	42.3	+	0.12
chr1	tRNA	11255346	11255418	42.3	+	0.12
chr1	tRNA	63941338	63941410	42.3	+	0.12
chr1	tRNA	77405910	77405982	42.3	+	0.12
chr1	tRNA	86510074	86510146	42.2	+	0.12
chr1	tRNA	61031821	61031893	42.2	+	0.13
chr1	tRNA	53718995	53719067	42.1	+	0.13
chr1	tRNA	63696308	63696380	42.1	-	0.13
chr1	tRNA	19424270	19424342	42.1	+	0.14
chr1	tRNA	26560573	26560645	42.1	+	0.14
chr1	SECIS_1	18015908	18015970	45.1	-	0.14
chr1	tRNA	34333728	34333800	42.1	+	0.14
chr1	HDV-F-prausnitzii	52865616	52865688	47.7	-	0.14
chr1	HDV-F-prausnitzii	56400442	56400514	47.7	-	0.14
chr1	HDV-F-prausnitzii	58445481	58445553	47.7	+	0.14
chr1	HDV-F-prausnitzii	61567237	61567309	47.7	+	0.14
chr1	tRNA	9702761	9702833	42	-	0.14
chr1	tRNA	22459904	22459976	41.9	-	0.15
chr1	SECIS_1	5681596	5681658	44.9	+	0.15
chr1	SECIS_1	5815132	5815194	44.9	+	0.15
chr1	SECIS_1	25572728	25572790	44.9	+	0.16
chr1	SECIS_1	6813279	6813341	44.9	-	0.16
chr1	SECIS_1	11027455	11027517	44.9	-	0.16
chr1	SECIS_1	47406652	47406714	44.9	+	0.16
chr1	SECIS_1	52527475	52527537	44.9	+	0.16
chr1	tRNA	50754820	50754892	41.8	+	0.16
chr1	tRNA	49006227	49006299	41.8	+	0.16
chr1	tRNA	53774542	53774614	41.8	+	0.17
chr1	HDV-F-prausnitzii	53384973	53385045	47.3	-	0.17
chr1	tRNA	59634790	59634862	41.7	-	0.17
chr1	tRNA	22011968	22012040	41.7	-	0.18
chr1	tRNA	70422257	70422329	41.7	+	0.18
chr1	tRNA	85938357	85938429	41.7	+	0.18
chr1	SECIS_1	72706030	72706093	44.6	-	0.18
chr1	Histone3	93232203	93232249	32.6	-	0.19
chr1	tRNA	92938219	92938291	41.6	-	0.19
chr1	tRNA	73832030	73832101	41.6	-	0.19
chr1	tRNA	6421107	6421179	41.5	-	0.2
chr1	tRNA	77392855	77392914	41.5	-	0.2
chr1	tRNA	72799315	72799387	41.5	+	0.2
chr1	tRNA	82626396	82626468	41.5	+	0.2
chr1	tRNA	32570478	32570541	41.5	+	0.2
chr1	tRNA	21968949	21969021	41.5	+	0.2
chr1	tRNA	79914450	79914522	41.4	-	0.21
chr1	SECIS_1	85068574	85068636	44.3	-	0.22
chr1	SECIS_1	70192951	70193013	44.3	-	0.23
chr1	tRNA	45656553	45656625	41.3	-	0.23
chr1	tRNA	72095783	72095855	41.2	+	0.24
chr1	tRNA	92697316	92697387	41.2	-	0.24
chr1	tRNA	79776367	79776439	41.2	+	0.24
chr1	Histone3	65533452	65533496	32.3	-	0.24
chr1	SECIS_1	588074	588136	44.1	-	0.25
chr1	SECIS_1	5689166	5689228	44.1	+	0.25
chr1	SECIS_1	5822496	5822558	44.1	+	0.25
chr1	SECIS_1	71682972	71683034	44.1	+	0.25
chr1	tRNA	57673254	57673326	41.1	-	0.26
chr1	tRNA	14538992	14539064	41.1	+	0.26
chr1	tRNA	39669922	39669994	41.1	+	0.26
chr1	tRNA	39298085	39298144	41	-	0.28
chr1	tRNA	57618567	57618638	41	+	0.28
chr1	Histone3	65540103	65540149	32.1	+	0.29
chr1	tRNA	47357177	47357249	40.8	-	0.31
chr1	tRNA	88677178	88677251	40.8	-	0.32
chr1	SECIS_1	16740566	16740628	43.7	+	0.33
chr1	tRNA	25254216	25254288	40.7	-	0.34
chr1	SECIS_1	61961287	61961349	43.6	-	0.35
chr1	tRNA	64501979	64502051	40.5	-	0.39
chr1	Histone3	67723956	67724000	31.7	+	0.4
chr1	tRNA	83048534	83048607	40.4	+	0.4
chr1	SECIS_1	31469871	31469935	43.3	+	0.41
chr1	tRNA	72974333	72974404	40.4	+	0.42
chr1	tRNA	87187902	87187974	40.3	-	0.42
chr1	SECIS_1	88219373	88219435	43.3	+	0.43
chr1	SECIS_1	46568123	46568185	43.2	-	0.43
chr1	tRNA	80745910	80745982	40.3	-	0.44
chr1	SECIS_1	14455692	14455754	43.2	-	0.45
chr1	tRNA	5155053	5155125	40.2	+	0.46
chr1	tRNA	6309236	6309309	40.2	-	0.47
chr1	SECIS_1	24075555	24075617	43	-	0.49
chr1	SECIS_1	17803763	17803825	43	+	0.49
chr1	tRNA	69086655	69086727	40.1	-	0.5
chr1	tRNA	47937138	47937209	40.1	+	0.51
chr1	tRNA	28475895	28475954	40	-	0.53
chr1	tRNA	33397855	33397927	40	-	0.54
chr1	SECIS_1	89935923	89935985	42.9	+	0.55
chr1	tRNA	62750984	62751056	39.9	+	0.55
chr1	Histone3	30395101	30395145	31.3	-	0.56
chr1	SECIS_1	84576367	84576429	42.8	-	0.56
chr1	SECIS_1	30966080	30966142	42.8	-	0.57
chr1	tRNA	16662292	16662364	39.9	+	0.57
chr1	tRNA	8765504	8765576	39.9	-	0.57
chr1	tRNA	56146209	56146281	39.9	+	0.57
chr1	tRNA	46854402	46854474	39.9	+	0.57
chr1	SECIS_1	49508643	49508705	42.6	+	0.63
chr1	SECIS_1	68131886	68131948	42.6	-	0.64
chr1	SECIS_1	84672971	84673033	42.6	+	0.64
chr1	tRNA	52970154	52970226	39.7	-	0.64
chr1	tRNA	14321415	14321484	39.7	-	0.65
chr1	tRNA	57428215	57428288	39.6	+	0.66
chr1	tRNA	73665354	73665411	39.5	+	0.72
chr1	SECIS_1	41546753	41546813	42.4	-	0.72
chr1	tRNA	45224470	45224542	39.5	-	0.72
chr1	tRNA	56302566	56302638	39.5	+	0.72
chr1	tRNA	78870841	78870913	39.5	+	0.73
chr1	tRNA	45823937	45824009	39.4	-	0.77
chr1	SECIS_1	90028064	90028126	42.3	-	0.78
chr1	SECIS_1	222763	222829	42.3	+	0.78
chr1	tRNA	91825998	91826070	39.4	+	0.78
chr1	tRNA	16139526	16139598	39.4	+	0.8
chr1	SECIS_1	27354742	27354804	42.1	-	0.85
chr1	SECIS_1	11091038	11091104	42.1	+	0.87
chr1	tRNA	52428165	52428234	39.2	+	0.9
chr1	tRNA	8129885	8129954	39.1	+	0.92
chr1	tRNA	85360591	85360663	39.1	-	0.93
chr1	tRNA	76721682	76721755	39.1	+	0.93
chr1	tRNA	18271129	18271201	39.1	-	0.95
chr1	SECIS_1	769730	769797	41.9	+	0.96
chr1	tRNA	48141243	48141315	39	-	0.97
chr1	tRNA	71991365	71991437	39	+	1
chr1	tRNA	64245003	64245074	38.9	+	1
chr1	tRNA	81825945	81826016	38.8	-	1.1
chr1	tRNA	48141864	48141936	38.8	+	1.2
chr1	tRNA	57514165	57514237	38.7	-	1.2
chr1	tRNA	30541999	30542071	38.7	+	1.2
chr1	tRNA	45699747	45699819	38.7	-	1.2
chr1	SECIS_1	80520477	80520539	41.6	+	1.2
chr1	tRNA	41604067	41604139	38.7	-	1.2
chr1	tRNA	16000346	16000418	38.7	-	1.2
chr1	tRNA	78190466	78190538	38.7	+	1.2
chr1	tRNA	52674533	52674604	38.7	+	1.2
chr1	SECIS_1	63785163	63785227	41.5	-	1.3
chr1	tRNA	67560775	67560847	38.6	+	1.3
chr1	tRNA	38117713	38117785	38.6	+	1.3
chr1	SECIS_1	244342	244406	41.4	+	1.3
chr1	SECIS_1	30031773	30031835	41.4	+	1.3
chr1	tRNA	23561643	23561712	38.5	+	1.4
chr1	tRNA	53508616	53508688	38.5	-	1.4
chr1	tRNA	34168180	34168252	38.5	-	1.4
chr1	tRNA	4951942	4952013	38.4	+	1.5
chr1	SECIS_1	16760794	16760858	41.3	-	1.5
chr1	SECIS_1	66600642	66600704	41.2	+	1.5
chr1	tRNA	86596262	86596334	38.4	-	1.5
chr1	Histone3	65423700	65423744	30.2	+	1.5
chr1	Histone3	65430414	65430458	30.2	+	1.5
chr1	Histone3	65437125	65437169	30.2	+	1.5
chr1	Histone3	65443835	65443879	30.2	+	1.5
chr1	Histone3	65450546	65450590	30.2	+	1.5
chr1	Histone3	65457257	65457301	30.2	+	1.5
chr1	Histone3	65463966	65464010	30.2	+	1.5
chr1	Histone3	65470672	65470716	30.2	+	1.5
chr1	Histone3	65477383	65477427	30.2	+	1.5
chr1	Histone3	65484093	65484137	30.2	+	1.5
chr1	Histone3	65487815	65487859	30.2	-	1.5
chr1	Histone3	65494525	65494569	30.2	-	1.5
chr1	Histone3	65501240	65501284	30.2	-	1.5
chr1	Histone3	65507947	65507991	30.2	-	1.5
chr1	Histone3	65514685	65514729	30.2	-	1.5
chr1	Histone3	65521443	65521487	30.2	-	1.5
chr1	Histone3	65528165	65528209	30.2	-	1.5
chr1	Histone3	65543880	65543924	30.2	+	1.5
chr1	Histone3	65550594	65550638	30.2	+	1.5
chr1	Histone3	65564022	65564066	30.2	+	1.5
chr1	Histone3	65578793	65578837	30.2	+	1.5
chr1	Histone3	65585499	65585543	30.2	+	1.5
chr1	Histone3	65592208	65592252	30.2	+	1.5
chr1	Histone3	65598910	65598954	30.2	+	1.5
chr1	Histone3	65605616	65605660	30.2	+	1.5
chr1	Histone3	65612327	65612371	30.2	+	1.5
chr1	Histone3	65619035	65619079	30.2	+	1.5
chr1	Histone3	65630561	65630605	30.2	+	1.5
chr1	Histone3	65637310	65637354	30.2	+	1.5
chr1	Histone3	65644025	65644069	30.2	+	1.5
chr1	Histone3	65650743	65650787	30.2	+	1.5
chr1	Histone3	65657472	65657516	30.2	+	1.5
chr1	Histone3	65669010	65669054	30.2	+	1.5
chr1	tRNA	40448998	40449057	38.3	+	1.5
chr1	SECIS_1	72528123	72528185	41.1	+	1.6
chr1	tRNA	18400280	18400352	38.2	-	1.7
chr1	tRNA	82407312	82407380	38.2	+	1.7
chr1	tRNA	74697174	74697246	38.2	+	1.7
chr1	tRNA	17762699	17762771	38.2	-	1.7
chr1	tRNA	53222379	53222452	38.2	+	1.7
chr1	SECIS_1	70642166	70642229	41	+	1.7
chr1	tRNA	18288187	18288259	38.1	+	1.8
chr1	tRNA	92972379	92972451	38.1	-	1.8
chr1	SECIS_1	33238062	33238124	40.9	+	1.8
chr1	tRNA	2617166	2617235	38	-	1.9
chr1	tRNA	78749606	78749679	37.9	+	2
chr1	SECIS_1	38135338	38135401	40.7	+	2
chr1	tRNA	67012401	67012473	37.8	-	2.2
chr1	tRNA	57623871	57623943	37.8	-	2.2
chr1	tRNA	63794852	63794924	37.8	-	2.2
chr1	Histone3	65555330	65555374	29.8	+	2.2
chr1	tRNA	1444524	1444597	37.7	-	2.3
chr1	Histone3	13910404	13910449	29.7	-	2.3
chr1	Histone3	13929566	13929611	29.7	+	2.3
chr1	tRNA	18632965	18633037	37.7	+	2.3
chr1	Histone3	48781389	48781433	29.7	-	2.3
chr1	tRNA	33375386	33375458	37.7	-	2.4
chr1	Histone3	79773220	79773265	29.6	+	2.4
chr1	SECIS_1	64010993	64011055	40.4	-	2.4
chr1	SECIS_1	23046712	23046774	40.3	-	2.7
chr1	tRNA	7352978	7353050	37.4	+	2.8
chr1	tRNA	66937940	66938012	37.4	+	2.9
chr1	SECIS_1	19415569	19415632	40.1	+	2.9
chr1	SECIS_1	6193676	6193738	40.1	+	2.9
chr1	SECIS_1	75328460	75328522	40.1	+	2.9
chr1	SECIS_1	23143087	23143153	40.1	-	3
chr1	tRNA	2399654	2399723	37.3	+	3
chr1	tRNA	34115294	34115363	37.3	-	3
chr1	SECIS_1	30185102	30185164	40.1	+	3.1
chr1	tRNA	42715146	42715218	37.3	+	3.1
chr1	tRNA	35130348	35130419	37.3	-	3.1
chr1	tRNA	14069568	14069640	37.2	+	3.2
chr1	tRNA	68924326	68924398	37.2	-	3.2
chr1	tRNA	20708005	20708059	37.2	-	3.3
chr1	tRNA	33389307	33389379	37.2	+	3.3
chr1	tRNA	77216804	77216876	37.1	-	3.3
chr1	tRNA	59571674	59571746	37.1	-	3.3
chr1	tRNA	39794559	39794631	37.1	+	3.4
chr1	SECIS_1	25565736	25565798	39.9	-	3.4
chr1	tRNA	4247239	4247311	37.1	-	3.5
chr1	Histone3	25190211	25190256	29.2	+	3.7
chr1	tRNA	27077050	27077120	37	-	3.7
chr1	SECIS_1	92765793	92765855	39.7	-	3.8
chr1	tRNA	48240136	48240208	36.9	+	3.9
chr1	tRNA	61241315	61241384	36.8	-	4
chr1	tRNA	21919840	21919912	36.8	+	4
chr1	tRNA	47674078	47674150	36.8	+	4.1
chr1	tRNA	41464491	41464564	36.8	-	4.1
chr1	tRNA	78053282	78053351	36.8	-	4.2
chr1	SECIS_1	36756146	36756208	39.5	+	4.3
chr1	tRNA	49031756	49031828	36.7	-	4.4
chr1	tRNA	32088697	32088770	36.7	-	4.5
chr1	tRNA	23425368	23425440	36.6	-	4.6
chr1	tRNA	22548336	22548408	36.6	-	4.7
chr1	tRNA	22533739	22533809	36.6	+	4.7
chr1	tRNA	67104649	67104721	36.5	+	4.9
chr1	SECIS_1	30015876	30015938	39.2	-	5
chr1	tRNA	18733717	18733788	36.4	+	5.3
chr1	tRNA	8668943	8669015	36.4	-	5.3
chr1	SECIS_1	8902797	8902859	39.2	-	5.3
chr1	tRNA	40842925	40842996	36.4	-	5.3
chr1	tRNA	41679622	41679694	36.4	+	5.3
chr1	tRNA	11472419	11472488	36.4	-	5.3
chr1	tRNA	13166379	13166451	36.4	-	5.4
chr1	Histone3	65531322	65531366	28.7	+	5.4
chr1	tRNA	527639	527711	36.3	-	5.6
chr1	SECIS_1	18101266	18101328	39	-	5.7
chr1	tRNA	61852112	61852184	36.3	+	5.8
chr1	Histone3	36450041	36450086	28.6	-	5.8
chr1	Histone3	36468155	36468200	28.6	+	5.8
chr1	Histone3	50532972	50533017	28.6	-	5.8
chr1	Histone3	50552125	50552170	28.6	+	5.8
chr1	Histone3	90422153	90422198	28.6	-	5.8
chr1	Histone3	90441617	90441662	28.6	+	5.8
chr1	SECIS_1	5025330	5025393	39	+	5.9
chr1	tRNA	49747525	49747597	36.3	-	5.9
chr1	tRNA	24131251	24131323	36.2	+	6
chr1	tRNA	24149593	24149665	36.2	+	6
chr1	SECIS_1	88328740	88328802	39	-	6
chr1	tRNA	3118847	3118919	36.2	+	6.1
chr1	tRNA	17182642	17182715	36.2	+	6.2
chr1	tRNA	68852699	68852771	36.2	-	6.2
chr1	SECIS_1	26277808	26277871	38.9	+	6.2
chr1	tRNA	41507606	41507665	36.1	+	6.3
chr1	SECIS_1	4290997	4291061	38.8	-	6.6
chr1	tRNA	81392970	81393041	36	-	6.7
chr1	SECIS_1	43957476	43957538	38.8	-	6.7
chr1	tRNA	43470940	43471011	36	+	6.9
chr1	tRNA	70266314	70266385	36	+	6.9
chr1	tRNA	52064686	52064758	36	+	6.9
chr1	tRNA	54989095	54989163	36	-	7
chr1	SECIS_1	37925438	37925504	38.7	+	7
chr1	SECIS_1	52992738	52992800	38.7	-	7
chr1	tRNA	11596785	11596857	36	-	7
chr1	tRNA	60849622	60849694	36	-	7
chr1	tRNA	48403617	48403686	35.9	+	7.2
chr1	tRNA	82079295	82079367	35.9	-	7.2
chr1	tRNA	12555109	12555181	35.9	-	7.2
chr1	tRNA	45944377	45944438	35.9	-	7.3
chr1	SECIS_1	17705528	17705591	38.6	-	7.3
chr1	tRNA	4247470	4247543	35.9	-	7.3
chr1	tRNA	9313727	9313799	35.9	+	7.4
chr1	tRNA	70295115	70295187	35.9	-	7.4
chr1	tRNA	23908663	23908735	35.9	+	7.5
chr1	tRNA	59390677	59390756	35.9	+	7.6
chr1	tRNA	48971531	48971602	35.8	+	7.8
chr1	tRNA	83202215	83202286	35.8	+	7.8
chr1	SECIS_1	27377060	27377122	38.5	+	7.8
chr1	tRNA	7956060	7956132	35.8	+	7.9
chr1	tRNA	43439685	43439758	35.8	+	8.1
chr1	SECIS_1	82176221	82176285	38.5	+	8.1
chr1	tRNA	40970812	40970885	35.8	-	8.1
chr1	tRNA	49251781	49251852	35.7	+	8.2
chr1	tRNA	5197463	5197532	35.7	+	8.3
chr1	SECIS_1	74783797	74783858	38.4	-	8.3
chr1	tRNA	52972594	52972663	35.7	+	8.4
chr1	tRNA	81548330	81548402	35.7	+	8.4
chr1	tRNA	83421625	83421697	35.7	-	8.4
chr1	SECIS_1	31842052	31842119	38.4	+	8.5
chr1	tRNA	46285442	46285514	35.7	+	8.5
chr1	SECIS_1	71588709	71588771	38.3	-	9
chr1	tRNA	9668224	9668295	35.6	+	9
chr1	SECIS_1	71140023	71140090	38.3	-	9.1
chr1	tRNA	1405747	1405806	35.6	+	9.2
chr1	SECIS_1	90942868	90942930	38.2	+	9.4
chr1	tRNA	16141721	16141793	35.5	+	9.6
chr1	tRNA	39666264	39666333	35.5	-	9.6
chr1	SECIS_1	75553574	75553640	38.2	+	9.6
chr1	SECIS_1	672155	672218	38.1	+	10
chr1	tRNA	37176620	37176693	35.4	-	10
chr1	tRNA	37177089	37177162	35.4	-	10
chr1	tRNA	76641136	76641208	35.4	+	10
chr1	tRNA	91867190	91867262	35.4	+	10
chr1	SECIS_1	2980593	2980656	38.1	+	10
chr1	tRNA	64502176	64502249	35.4	-	10
chr1	tRNA	70077458	70077522	35.4	-	10
chr1	tRNA	56869948	56870020	35.3	+	11
chr1	SECIS_1	73167033	73167095	38	-	11
chr1	tRNA	73348077	73348148	35.3	-	11
chr1	tRNA	42658023	42658092	35.2	-	11
chr1	tRNA	28129764	28129836	35.2	+	12
chr1	tRNA	48817635	48817704	35.2	-	12
chr1	tRNA	62657652	62657721	35.2	+	12
chr1	SECIS_1	17842382	17842444	37.9	+	12
chr1	tRNA	14844485	14844557	35.2	+	12
chr1	SECIS_1	5683915	5683978	37.9	+	12
chr1	tRNA	88037622	88037694	35.2	+	12
chr1	tRNA	58225209	58225273	35.2	+	12
chr1	tRNA	54871745	54871815	35.1	+	12
chr1	tRNA	70355184	70355256	35.1	+	12
chr1	tRNA	3523507	3523580	35.1	-	12
chr1	tRNA	56329634	56329703	35.1	-	12
chr1	SECIS_1	58654541	58654603	37.8	-	12
chr1	tRNA	24477444	24477516	35.1	+	12
chr1	tRNA	81937202	81937273	35.1	+	12
chr1	tRNA	54736231	54736303	35.1	+	12
chr1	tRNA	88001950	88002022	35.1	-	12
chr1	tRNA	58830030	58830102	35.1	-	13
chr1	tRNA	88663035	88663107	35.1	+	13
chr1	tRNA	54235587	54235656	35.1	+	13
chr1	tRNA	84284080	84284152	35.1	+	13
chr1	tRNA	90819832	90819904	35	+	13
chr1	tRNA	17180796	17180865	35	+	13
chr1	tRNA	38717177	38717249	35	-	13
chr1	tRNA	54771721	54771793	35	-	13
chr1	SECIS_1	5817248	5817311	37.7	+	13
chr1	tRNA	36158805	36158877	34.9	+	14
chr1	SECIS_1	84515083	84515146	37.6	+	14
chr1	tRNA	26728238	26728310	34.9	+	14
chr1	tRNA	67384115	67384188	34.9	-	14
chr1	tRNA	66061998	66062070	34.9	+	14
chr1	tRNA	39738183	39738256	34.9	-	14
chr1	tRNA	30077004	30077073	34.9	+	14
chr1	SECIS_1	34100810	34100872	37.5	+	14
chr1	tRNA	77281854	77281926	34.9	+	14
chr1	tRNA	25497826	25497898	34.9	-	14
chr1	tRNA	14144705	14144774	34.9	-	14
chr1	Histone3	24343962	24344007	27.6	-	15
chr1	tRNA	53650569	53650641	34.8	+	15
chr1	tRNA	90213650	90213722	34.8	-	15
chr1	tRNA	53547112	53547181	34.8	-	15
chr1	tRNA	1861163	1861237	34.7	-	16
chr1	tRNA	89881611	89881683	34.7	-	16
chr1	tRNA	52510282	52510353	34.7	+	16
chr1	tRNA	40929157	40929229	34.7	+	16
chr1	tRNA	51240333	51240402	34.7	+	17
chr1	tRNA	54295451	54295522	34.6	+	17
chr1	tRNA	70855545	70855617	34.6	-	17
chr1	tRNA	10572777	10572849	34.6	-	17
chr1	tRNA	61685959	61686031	34.6	+	17
chr1	tRNA	18716020	18716093	34.6	-	17
chr1	SECIS_1	90684552	90684614	37.2	+	17
chr1	SECIS_1	82493947	82494010	37.2	-	17
chr1	SECIS_1	786027	786089	37.1	-	18
chr1	tRNA	49096230	49096303	34.5	-	19
chr1	tRNA	58808358	58808427	34.5	+	19
chr1	SECIS_1	238397	238460	37.1	+	19
chr1	tRNA	26727617	26727686	34.4	+	20
chr1	tRNA	74749381	74749450	34.4	+	20
chr1	tRNA	31337564	31337635	34.3	+	20
chr1	Histone3	30695899	30695943	27.2	+	20
chr1	Histone3	34608328	34608372	27.2	+	20
chr1	Histone3	51349641	51349685	27.2	+	20
chr1	Histone3	80970019	80970063	27.2	+	20
chr1	tRNA	82893355	82893424	34.3	-	20
chr1	SECIS_1	84840080	84840141	37	-	20
chr1	tRNA	2346571	2346640	34.3	-	20
chr1	tRNA	93238406	93238475	34.3	-	20
chr1	tRNA	81231509	81231580	34.3	-	21
chr1	tRNA	14834551	14834624	34.3	+	21
chr1	tRNA	55127441	55127513	34.3	+	21
chr1	tRNA	42244592	42244664	34.2	-	21
chr1	tRNA	67835187	67835259	34.2	+	22
chr1	SECIS_1	668173	668235	36.8	-	22
chr1	tRNA	32749966	32750037	34.2	-	22
chr1	tRNA	91138277	91138349	34.2	+	22
chr1	Histone3	55241826	55241870	27.1	+	22
chr1	tRNA	33240257	33240326	34.2	-	22
chr1	tRNA	76884658	76884730	34.2	+	23
chr1	tRNA	13966658	13966730	34.2	-	23
chr1	tRNA	21393035	21393107	34.1	+	23
chr1	SECIS_1	27270909	27270974	36.8	+	23
chr1	SECIS_1	65415535	65415598	36.7	-	24
chr1	tRNA	90013985	90014054	34.1	+	24
chr1	tRNA	10541192	10541264	34.1	-	24
chr1	tRNA	54676702	54676771	34	+	24
chr1	tRNA	54740993	54741062	34	+	24
chr1	Histone3	64695735	64695779	27	-	25
chr1	SECIS_1	5401203	5401265	36.6	+	25
chr1	SECIS_1	12230121	12230184	36.6	-	25
chr1	SECIS_1	41406168	41406231	36.6	-	25
chr1	tRNA	5487724	5487795	34	+	25
chr1	Histone3	79378434	79378479	26.9	+	25
chr1	tRNA	21983502	21983571	34	-	25
chr1	tRNA	14396325	14396394	34	+	26
chr1	tRNA	75810984	75811053	33.9	+	26
chr1	tRNA	67383898	67383970	33.9	-	26
chr1	tRNA	44732354	44732423	33.9	-	26
chr1	tRNA	38606584	38606653	33.9	-	27
chr1	tRNA	46196123	46196192	33.9	-	27
chr1	tRNA	34710231	34710303	33.9	+	27
chr1	tRNA	84590558	84590627	33.9	-	27
chr1	tRNA	14024531	14024600	33.9	-	27
chr1	SECIS_1	9623552	9623615	36.5	-	28
chr1	Histone3	36703864	36703909	26.8	-	28
chr1	SECIS_1	27683275	27683338	36.4	+	28
chr1	SECIS_1	60530362	60530425	36.4	-	28
chr1	SECIS_1	75695067	75695130	36.4	-	28
chr1	SECIS_1	75696208	75696271	36.4	-	28
chr1	SECIS_1	85153521	85153584	36.4	-	28
chr1	SECIS_1	92746919	92746982	36.4	-	28
chr1	SECIS_1	242178	242243	36.4	+	28
chr1	SECIS_1	7067544	7067605	36.4	+	28
chr1	tRNA	79758943	79759023	33.8	+	28
chr1	tRNA	15165507	15165579	33.8	+	29
chr1	SECIS_1	86637564	86637626	36.4	-	29
chr1	tRNA	74115850	74115922	33.8	-	29
chr1	tRNA	48293751	48293823	33.8	-	29
chr1	tRNA	24862292	24862363	33.8	-	29
chr1	SECIS_1	14409732	14409794	36.4	+	29
chr1	tRNA	44760308	44760380	33.7	-	30
chr1	tRNA	86499426	86499497	33.7	-	30
chr1	SECIS_1	69038077	69038140	36.3	-	30
chr1	SECIS_1	10747523	10747586	36.3	+	31
chr1	tRNA	37664668	37664741	33.7	+	31
chr1	tRNA	51334183	51334252	33.6	+	32
chr1	tRNA	50225485	50225556	33.6	-	32
chr1	tRNA	66054972	66055044	33.6	-	32
chr1	tRNA	46362318	46362390	33.6	-	32
chr1	tRNA	42295108	42295177	33.6	+	32
chr1	tRNA	30447282	30447341	33.6	+	33
chr1	tRNA	73647264	73647336	33.6	+	33
chr1	SECIS_1	46191065	46191128	36.2	-	33
chr1	SECIS_1	80864804	80864867	36.2	+	33
chr1	tRNA	12403762	12403831	33.6	+	33
chr1	tRNA	82333959	82334028	33.6	-	33
chr1	tRNA	76180793	76180862	33.6	-	33
chr1	tRNA	48053333	48053402	33.6	+	33
chr1	tRNA	76365331	76365400	33.6	-	33
chr1	SECIS_1	79251907	79251970	36.1	+	34
chr1	tRNA	54539525	54539594	33.5	-	34
chr1	SECIS_1	84765401	84765469	36	-	36
chr1	tRNA	9753090	9753159	33.4	+	36
chr1	tRNA	36502107	36502179	33.4	-	36
chr1	tRNA	48804314	48804386	33.4	+	36
chr1	tRNA	53557101	53557168	33.4	+	36
chr1	SECIS_1	77054982	77055045	36	+	37
chr1	SECIS_1	86738452	86738515	36	+	37
chr1	tRNA	63487904	63487963	33.4	+	37
chr1	tRNA	75136475	75136545	33.4	+	37
chr1	SECIS_1	90586759	90586822	36	+	37
chr1	tRNA	28815045	28815095	33.4	+	37
chr1	Histone3	83871700	83871745	26.5	-	38
chr1	tRNA	53128765	53128838	33.3	-	38
chr1	tRNA	23512197	23512268	33.3	-	38
chr1	SECIS_1	32399332	32399396	35.9	-	39
chr1	tRNA	78418659	78418731	33.3	+	39
chr1	tRNA	55302941	55303013	33.3	-	39
chr1	tRNA	69173264	69173336	33.3	+	39
chr1	Histone3	64548889	64548934	26.4	-	40
chr1	tRNA	64498119	64498191	33.3	-	40
chr1	tRNA	29601856	29601919	33.3	+	41
chr1	tRNA	29653208	29653271	33.3	+	41
chr1	tRNA	63511209	63511278	33.2	-	41
chr1	tRNA	79743227	79743296	33.2	+	42
chr1	tRNA	23150058	23150130	33.2	-	42
chr1	tRNA	80837367	80837436	33.2	-	42
chr1	tRNA	88282792	88282861	33.2	-	42
chr1	tRNA	88572505	88572577	33.2	+	43
chr1	SECIS_1	2950642	2950705	35.8	-	43
chr1	SECIS_1	2957755	2957818	35.8	-	43
chr1	SECIS_1	90869743	90869806	35.8	-	43
chr1	SECIS_1	63788240	63788303	35.8	-	43
chr1	SECIS_1	55112555	55112617	35.7	-	43
chr1	tRNA	6193951	6194020	33.2	+	43
chr1	tRNA	85014612	85014683	33.1	+	44
chr1	SECIS_1	72742874	72742938	35.7	+	44
chr1	tRNA	22674949	22675021	33.1	+	44
chr1	tRNA	26856532	26856604	33.1	-	44
chr1	tRNA	92900108	92900181	33.1	-	45
chr1	tRNA	92953864	92953936	33.1	+	45
chr1	tRNA	31172394	31172463	33.1	-	45
chr1	tRNA	22696047	22696119	33.1	-	45
chr1	tRNA	57872963	57873021	33.1	+	45
chr1	tRNA	58443529	58443602	33.1	+	45
chr1	SECIS_1	4324595	4324658	35.6	-	46
chr1	tRNA	72589565	72589634	33	-	47
chr1	Histone3	65530147	65530194	26.2	-	47
chr1	tRNA	15507643	15507712	33	+	47
chr1	tRNA	37170588	37170659	33	-	48
chr1	SECIS_1	60452579	60452642	35.5	+	48
chr1	SECIS_1	88321769	88321832	35.5	-	48
chr1	SECIS_1	93443902	93443965	35.5	+	48
chr1	SECIS_1	28437	28500	35.5	-	49
chr1	SECIS_1	4655592	4655655	35.5	-	49
chr1	SECIS_1	18051707	18051770	35.5	+	49
chr1	SECIS_1	49650580	49650643	35.5	-	49
chr1	SECIS_1	71711718	71711781	35.5	-	49
chr1	tRNA	58566446	58566518	33	+	49
chr1	SECIS_1	80039428	80039492	35.5	+	49
chr1	SECIS_1	84136067	84136128	35.5	-	49
chr1	SECIS_1	27336044	27336107	35.5	-	49
chr1	SECIS_1	46742990	46743053	35.5	-	49
chr1	SECIS_1	75679	75742	35.5	+	50
chr1	SECIS_1	77261	77324	35.5	-	50
chr1	SECIS_1	133051	133114	35.5	+	50
chr1	SECIS_1	138867	138930	35.5	+	50
chr1	SECIS_1	156777	156840	35.5	-	50
chr1	SECIS_1	162691	162754	35.5	+	50
chr1	SECIS_1	232416	232479	35.5	+	50
chr1	SECIS_1	389579	389642	35.5	+	50
chr1	SECIS_1	543922	543985	35.5	+	50
chr1	SECIS_1	567774	567837	35.5	+	50
chr1	SECIS_1	640245	640308	35.5	+	50
chr1	SECIS_1	767352	767415	35.5	-	50
chr1	SECIS_1	816396	816459	35.5	-	50
chr1	SECIS_1	1205331	1205394	35.5	+	50
chr1	SECIS_1	1210561	1210624	35.5	-	50
chr1	SECIS_1	1216892	1216955	35.5	-	50
chr1	SECIS_1	1901052	1901115	35.5	+	50
chr1	SECIS_1	3603021	3603084	35.5	+	50
chr1	SECIS_1	4232179	4232242	35.5	-	50
chr1	SECIS_1	4259174	4259237	35.5	-	50
chr1	SECIS_1	4335925	4335988	35.5	+	50
chr1	SECIS_1	4818794	4818857	35.5	+	50
chr1	SECIS_1	5431625	5431688	35.5	+	50
chr1	SECIS_1	5499094	5499157	35.5	-	50
chr1	SECIS_1	5500733	5500796	35.5	-	50
chr1	SECIS_1	5537911	5537974	35.5	+	50
chr1	SECIS_1	5592159	5592222	35.5	+	50
chr1	SECIS_1	5600501	5600564	35.5	-	50
chr1	SECIS_1	5640207	5640270	35.5	+	50
chr1	SECIS_1	5718354	5718417	35.5	-	50
chr1	SECIS_1	5721436	5721499	35.5	+	50
chr1	SECIS_1	5770449	5770512	35.5	+	50
chr1	SECIS_1	5777737	5777800	35.5	+	50
chr1	SECIS_1	5782964	5783027	35.5	+	50
chr1	SECIS_1	5843850	5843913	35.5	-	50
chr1	SECIS_1	5846932	5846995	35.5	+	50
chr1	SECIS_1	5890201	5890264	35.5	-	50
chr1	SECIS_1	5918634	5918697	35.5	+	50
chr1	SECIS_1	6278538	6278601	35.5	-	50
chr1	SECIS_1	6625177	6625240	35.5	-	50
chr1	SECIS_1	6796964	6797027	35.5	-	50
chr1	SECIS_1	7056579	7056642	35.5	+	50
chr1	SECIS_1	9398900	9398963	35.5	+	50
chr1	SECIS_1	10120826	10120889	35.5	-	50
chr1	SECIS_1	10363844	10363907	35.5	+	50
chr1	SECIS_1	10851053	10851116	35.5	+	50
chr1	SECIS_1	10894171	10894234	35.5	+	50
chr1	SECIS_1	10908953	10909016	35.5	-	50
chr1	SECIS_1	11086242	11086305	35.5	+	50
chr1	SECIS_1	11109793	11109856	35.5	+	50
chr1	SECIS_1	14251982	14252045	35.5	+	50
chr1	SECIS_1	14440621	14440684	35.5	-	50
chr1	SECIS_1	15030515	15030578	35.5	+	50
chr1	SECIS_1	16827388	16827451	35.5	+	50
chr1	SECIS_1	17913225	17913288	35.5	+	50
chr1	SECIS_1	17920115	17920178	35.5	-	50
chr1	SECIS_1	18022653	18022716	35.5	-	50
chr1	SECIS_1	18174532	18174595	35.5	-	50
chr1	SECIS_1	18308152	18308215	35.5	+	50
chr1	SECIS_1	18341453	18341516	35.5	-	50
chr1	SECIS_1	18701586	18701649	35.5	+	50
chr1	SECIS_1	18980865	18980928	35.5	-	50
chr1	SECIS_1	20041665	20041728	35.5	+	50
chr1	SECIS_1	20264582	20264645	35.5	-	50
chr1	SECIS_1	20658290	20658353	35.5	-	50
chr1	SECIS_1	20979316	20979379	35.5	+	50
chr1	SECIS_1	21289219	21289282	35.5	+	50
chr1	SECIS_1	21359892	21359955	35.5	+	50
chr1	SECIS_1	21367279	21367342	35.5	+	50
chr1	SECIS_1	21389601	21389664	35.5	-	50
chr1	SECIS_1	21446383	21446446	35.5	+	50
chr1	SECIS_1	21449485	21449548	35.5	-	50
chr1	SECIS_1	21597216	21597279	35.5	-	50
chr1	SECIS_1	21962666	21962729	35.5	-	50
chr1	SECIS_1	21987185	21987248	35.5	-	50
chr1	SECIS_1	22372874	22372937	35.5	-	50
chr1	SECIS_1	22415652	22415715	35.5	+	50
chr1	SECIS_1	22863396	22863459	35.5	+	50
chr1	SECIS_1	24085451	24085514	35.5	+	50
chr1	SECIS_1	24390519	24390582	35.5	+	50
chr1	SECIS_1	24421483	24421546	35.5	-	50
chr1	SECIS_1	24944683	24944746	35.5	+	50
chr1	SECIS_1	24978715	24978778	35.5	-	50
chr1	SECIS_1	26364154	26364217	35.5	-	50
chr1	SECIS_1	27235638	27235701	35.5	-	50
chr1	SECIS_1	27395442	27395505	35.5	+	50
chr1	SECIS_1	27411861	27411924	35.5	-	50
chr1	SECIS_1	29034046	29034109	35.5	+	50
chr1	SECIS_1	30020469	30020532	35.5	+	50
chr1	SECIS_1	31348227	31348290	35.5	-	50
chr1	SECIS_1	31992888	31992951	35.5	-	50
chr1	SECIS_1	32295884	32295947	35.5	+	50
chr1	SECIS_1	32794805	32794868	35.5	+	50
chr1	SECIS_1	32908876	32908939	35.5	+	50
chr1	SECIS_1	33000866	33000929	35.5	+	50
chr1	SECIS_1	33119350	33119413	35.5	-	50
chr1	SECIS_1	33178115	33178178	35.5	-	50
chr1	SECIS_1	33217216	33217279	35.5	-	50
chr1	SECIS_1	33695551	33695614	35.5	-	50
chr1	SECIS_1	35507831	35507894	35.5	-	50
chr1	SECIS_1	35647486	35647549	35.5	-	50
chr1	SECIS_1	35783736	35783799	35.5	-	50
chr1	SECIS_1	36196605	36196668	35.5	-	50
chr1	SECIS_1	37804602	37804665	35.5	-	50
chr1	SECIS_1	38136566	38136629	35.5	-	50
chr1	SECIS_1	38143547	38143610	35.5	-	50
chr1	SECIS_1	39076452	39076515	35.5	+	50
chr1	SECIS_1	39119141	39119204	35.5	+	50
chr1	SECIS_1	39276650	39276713	35.5	-	50
chr1	SECIS_1	41221269	41221332	35.5	+	50
chr1	SECIS_1	41298284	41298347	35.5	-	50
chr1	SECIS_1	41322930	41322993	35.5	+	50
chr1	SECIS_1	41412826	41412889	35.5	-	50
chr1	SECIS_1	41833980	41834043	35.5	-	50
chr1	SECIS_1	43005228	43005291	35.5	+	50
chr1	SECIS_1	44181542	44181605	35.5	-	50
chr1	SECIS_1	44230302	44230365	35.5	-	50
chr1	SECIS_1	46180285	46180348	35.5	+	50
chr1	SECIS_1	48453834	48453897	35.5	-	50
chr1	SECIS_1	49646353	49646416	35.5	+	50
chr1	SECIS_1	50993163	50993226	35.5	+	50
chr1	SECIS_1	51741351	51741414	35.5	+	50
chr1	SECIS_1	51876241	51876304	35.5	+	50
chr1	SECIS_1	54518675	54518738	35.5	+	50
chr1	SECIS_1	55101369	55101432	35.5	+	50
chr1	SECIS_1	56874360	56874423	35.5	-	50
chr1	SECIS_1	58977598	58977661	35.5	+	50
chr1	SECIS_1	58997512	58997575	35.5	-	50
chr1	SECIS_1	59134118	59134181	35.5	-	50
chr1	SECIS_1	59150968	59151031	35.5	-	50
chr1	SECIS_1	59289825	59289888	35.5	+	50
chr1	SECIS_1	59764291	59764354	35.5	+	50
chr1	SECIS_1	60051806	60051869	35.5	-	50
chr1	SECIS_1	60602880	60602943	35.5	-	50
chr1	SECIS_1	60705208	60705271	35.5	+	50
chr1	SECIS_1	60736821	60736884	35.5	+	50
chr1	SECIS_1	61772620	61772683	35.5	-	50
chr1	SECIS_1	61947540	61947603	35.5	+	50
chr1	SECIS_1	61955447	61955510	35.5	+	50
chr1	SECIS_1	62395823	62395886	35.5	-	50
chr1	SECIS_1	64221469	64221532	35.5	-	50
chr1	SECIS_1	64635520	64635583	35.5	-	50
chr1	SECIS_1	64982300	64982363	35.5	+	50
chr1	SECIS_1	65082586	65082649	35.5	-	50
chr1	SECIS_1	65083129	65083192	35.5	-	50
chr1	SECIS_1	65100062	65100125	35.5	-	50
chr1	SECIS_1	67257659	67257722	35.5	-	50
chr1	SECIS_1	67587838	67587901	35.5	+	50
chr1	SECIS_1	67728712	67728775	35.5	+	50
chr1	SECIS_1	67775800	67775863	35.5	+	50
chr1	SECIS_1	69856071	69856134	35.5	-	50
chr1	SECIS_1	70200821	70200884	35.5	-	50
chr1	SECIS_1	71541547	71541610	35.5	+	50
chr1	SECIS_1	71666725	71666788	35.5	-	50
chr1	SECIS_1	71725035	71725098	35.5	+	50
chr1	SECIS_1	71898620	71898683	35.5	+	50
chr1	SECIS_1	73128299	73128362	35.5	+	50
chr1	SECIS_1	73176053	73176116	35.5	+	50
chr1	SECIS_1	73356344	73356407	35.5	-	50
chr1	SECIS_1	73502971	73503034	35.5	-	50
chr1	SECIS_1	73751680	73751743	35.5	+	50
chr1	SECIS_1	74313275	74313338	35.5	-	50
chr1	SECIS_1	74645416	74645479	35.5	+	50
chr1	SECIS_1	75108777	75108840	35.5	+	50
chr1	SECIS_1	75581888	75581951	35.5	-	50
chr1	SECIS_1	75807654	75807717	35.5	+	50
chr1	SECIS_1	76209001	76209064	35.5	-	50
chr1	SECIS_1	76225907	76225970	35.5	+	50
chr1	SECIS_1	78074852	78074915	35.5	+	50
chr1	SECIS_1	79069363	79069426	35.5	-	50
chr1	SECIS_1	79241237	79241300	35.5	+	50
chr1	SECIS_1	83583256	83583319	35.5	-	50
chr1	SECIS_1	83628210	83628273	35.5	-	50
chr1	SECIS_1	83783682	83783745	35.5	+	50
chr1	SECIS_1	84143434	84143497	35.5	-	50
chr1	SECIS_1	84166300	84166363	35.5	+	50
chr1	SECIS_1	84293212	84293275	35.5	-	50
chr1	SECIS_1	84634161	84634224	35.5	+	50
chr1	SECIS_1	84666165	84666228	35.5	+	50
chr1	SECIS_1	84690921	84690984	35.5	+	50
chr1	SECIS_1	84698701	84698764	35.5	+	50
chr1	SECIS_1	84716449	84716512	35.5	+	50
chr1	SECIS_1	85131438	85131501	35.5	-	50
chr1	SECIS_1	86449405	86449468	35.5	-	50
chr1	SECIS_1	86902162	86902225	35.5	+	50
chr1	SECIS_1	86946015	86946078	35.5	-	50
chr1	SECIS_1	88225977	88226040	35.5	+	50
chr1	SECIS_1	88271730	88271793	35.5	-	50
chr1	SECIS_1	88345931	88345994	35.5	-	50
chr1	SECIS_1	88347760	88347823	35.5	+	50
chr1	SECIS_1	88360490	88360553	35.5	+	50
chr1	SECIS_1	88917073	88917136	35.5	-	50
chr1	SECIS_1	89965743	89965806	35.5	-	50
chr1	SECIS_1	90018715	90018778	35.5	-	50
chr1	SECIS_1	90518934	90518997	35.5	+	50
chr1	SECIS_1	90600378	90600441	35.5	+	50
chr1	SECIS_1	90676357	90676420	35.5	-	50
chr1	SECIS_1	90678784	90678847	35.5	+	50
chr1	SECIS_1	90687236	90687299	35.5	-	50
chr1	SECIS_1	90937495	90937558	35.5	-	50
chr1	SECIS_1	91162132	91162195	35.5	-	50
chr1	SECIS_1	91304539	91304602	35.5	+	50
chr1	SECIS_1	91317403	91317466	35.5	+	50
chr1	SECIS_1	91584115	91584178	35.5	-	50
chr1	SECIS_1	91923270	91923333	35.5	+	50
chr1	SECIS_1	91973827	91973890	35.5	-	50
chr1	SECIS_1	92719345	92719408	35.5	-	50
chr1	SECIS_1	92770334	92770397	35.5	+	50
chr1	SECIS_1	92784096	92784159	35.5	-	50
chr1	SECIS_1	93339052	93339115	35.5	+	50
chr1	SECIS_1	93343261	93343324	35.5	+	50
chr1	SECIS_1	93349421	93349484	35.5	+	50
chr1	SECIS_1	93511870	93511933	35.5	+	50
chr1	SECIS_1	93524999	93525062	35.5	+	50
chr1	SECIS_1	79883	79945	35.5	-	50
chr1	tRNA	91781110	91781183	32.9	+	50
chr1	tRNA	6527225	6527296	32.9	+	50
chr1	tRNA	12415412	12415481	32.9	+	50
chr1	tRNA	12421718	12421787	32.9	+	50
chr1	tRNA	12425463	12425532	32.9	+	50
chr1	tRNA	12484719	12484788	32.9	+	50
chr1	tRNA	82009961	82010030	32.9	-	51
chr1	tRNA	86375619	86375691	32.9	+	51
chr1	tRNA	92648919	92648991	32.9	-	51
chr1	tRNA	12433518	12433587	32.9	+	51
chr1	tRNA	5355876	5355945	32.9	+	52
chr1	tRNA	34783394	34783463	32.9	-	52
chr1	tRNA	61515464	61515537	32.9	-	53
chr1	tRNA	8090082	8090153	32.8	+	53
chr1	tRNA	12285555	12285624	32.8	-	53
chr1	tRNA	27371443	27371512	32.8	-	53
chr1	tRNA	22426120	22426192	32.8	-	53
chr1	tRNA	75029305	75029377	32.8	+	53
chr1	tRNA	22813248	22813320	32.8	+	53
chr1	tRNA	62201777	62201846	32.8	-	54
chr1	tRNA	13165624	13165696	32.8	+	54
chr1	SECIS_1	25699014	25699077	35.4	-	54
chr1	tRNA	9310989	9311058	32.8	+	54
chr1	tRNA	91412511	91412583	32.8	+	54
chr1	tRNA	76740665	76740734	32.8	+	55
chr1	tRNA	49656963	49657032	32.8	-	55
chr1	tRNA	23328752	23328821	32.8	-	55
chr1	tRNA	33278828	33278897	32.8	-	55
chr1	tRNA	86146761	86146830	32.8	+	55
chr1	Histone3	65531973	65532017	26	-	55
chr1	tRNA	86845945	86846017	32.8	+	55
chr1	tRNA	14243014	14243083	32.8	-	56
chr1	tRNA	59990363	59990435	32.8	+	56
chr1	SECIS_1	83500838	83500901	35.3	-	57
chr1	tRNA	71101341	71101413	32.7	-	57
chr1	SECIS_1	49796895	49796963	35.3	+	57
chr1	SECIS_1	90464552	90464615	35.3	-	57
chr1	SECIS_1	326151	326213	35.3	-	57
chr1	Histone3	86710312	86710356	26	-	58
chr1	tRNA	45663524	45663596	32.7	-	59
chr1	tRNA	20764556	20764628	32.7	+	59
chr1	tRNA	74537764	74537833	32.7	-	59
chr1	tRNA	29832517	29832589	32.7	+	59
chr1	SECIS_1	52831314	52831377	35.2	-	60
chr1	tRNA	76326023	76326092	32.6	+	62
chr1	tRNA	61844282	61844351	32.6	+	62
chr1	tRNA	21902212	21902284	32.6	-	62
chr1	tRNA	43133447	43133519	32.6	-	63
chr1	SECIS_1	45718066	45718129	35.1	-	64
chr1	SECIS_1	46028853	46028916	35.1	-	64
chr1	SECIS_1	646929	646996	35.1	-	65
chr1	tRNA	64908035	64908107	32.5	+	65
chr1	tRNA	76849488	76849557	32.5	-	65
chr1	SECIS_1	11903184	11903247	35.1	-	65
chr1	SECIS_1	84158753	84158816	35.1	+	65
chr1	SECIS_1	31931646	31931709	35.1	-	65
chr1	SECIS_1	88427445	88427508	35.1	+	65
chr1	SECIS_1	78467720	78467783	35.1	-	65
chr1	tRNA	55214636	55214707	32.5	+	66
chr1	tRNA	86278618	86278690	32.5	-	67
chr1	SECIS_1	84454454	84454517	35	+	68
chr1	tRNA	22492676	22492748	32.4	-	69
chr1	tRNA	21143863	21143935	32.4	-	69
chr1	tRNA	93051688	93051761	32.4	+	70
chr1	tRNA	73404355	73404424	32.4	+	70
chr1	tRNA	80910411	80910483	32.4	-	70
chr1	tRNA	27695572	27695641	32.4	+	71
chr1	tRNA	16189186	16189255	32.4	-	71
chr1	tRNA	61480450	61480522	32.4	-	71
chr1	tRNA	59945545	59945614	32.4	-	71
chr1	tRNA	47582450	47582522	32.4	+	72
chr1	tRNA	15980810	15980879	32.3	+	73
chr1	tRNA	16090038	16090107	32.3	-	74
chr1	tRNA	85004400	85004472	32.3	-	74
chr1	tRNA	43838362	43838434	32.3	-	74
chr1	tRNA	69063152	69063224	32.3	-	74
chr1	tRNA	45915553	45915621	32.3	-	74
chr1	tRNA	31877675	31877744	32.3	-	75
chr1	tRNA	39501282	39501354	32.3	-	76
chr1	tRNA	22110866	22110935	32.3	-	76
chr1	tRNA	53087048	53087117	32.3	-	76
chr1	tRNA	84588379	84588432	32.3	-	76
chr1	tRNA	85243984	85244057	32.3	+	76
chr1	tRNA	13161895	13161964	32.2	+	78
chr1	tRNA	64035659	64035731	32.2	+	80
chr1	tRNA	53144241	53144310	32.2	-	80
chr1	tRNA	5492353	5492422	32.2	+	81
chr1	tRNA	13949643	13949715	32.2	-	81
chr1	tRNA	64081577	64081646	32.2	+	81
chr1	tRNA	85551248	85551317	32.2	-	82
chr1	tRNA	19786658	19786727	32.2	-	82
chr1	tRNA	6143599	6143668	32.2	-	82
chr1	Histone3	83894742	83894787	25.6	+	83
chr1	tRNA	48147344	48147416	32.1	-	84
chr1	tRNA	12419571	12419640	32.1	+	85
chr1	tRNA	3392970	3393039	32.1	-	85
chr1	tRNA	1724416	1724488	32.1	+	85
chr1	tRNA	54538123	54538192	32.1	-	86
chr1	tRNA	45486974	45487046	32.1	-	86
chr1	tRNA	52917209	52917266	32.1	+	86
chr1	tRNA	39305328	39305400	32.1	+	86
chr1	tRNA	17508269	17508338	32.1	+	87
chr1	tRNA	2074742	2074811	32.1	-	87
chr1	tRNA	35920035	35920104	32.1	+	87
chr1	tRNA	47291202	47291271	32.1	+	87
chr1	tRNA	62684098	62684167	32.1	+	87
chr1	tRNA	35927724	35927795	32.1	-	87
chr1	tRNA	6024193	6024265	32.1	-	87
chr1	tRNA	51113877	51113946	32.1	-	88
chr1	tRNA	18893973	18894045	32.1	+	88
chr1	tRNA	26790364	26790433	32	+	88
chr1	tRNA	93022369	93022438	32	+	90
chr1	tRNA	34104365	34104436	32	-	90
chr1	tRNA	55970344	55970413	32	-	90
chr1	tRNA	65975016	65975085	32	+	90
chr1	tRNA	77607296	77607365	32	-	91
chr1	tRNA	2092689	2092758	32	-	91
chr1	tRNA	90645857	90645926	32	+	91
chr1	tRNA	90655326	90655395	32	+	91
chr1	tRNA	32088478	32088535	32	-	91
chr1	tRNA	6105881	6105953	32	-	92
chr1	tRNA	56208451	56208522	32	-	93
chr1	tRNA	12143793	12143864	32	+	93
chr1	tRNA	31886290	31886362	31.9	-	94
chr1	tRNA	5131263	5131320	31.9	-	95
chr1	tRNA	4698311	4698380	31.9	-	96
chr1	tRNA	85330213	85330281	31.9	-	96
chr1	tRNA	84774607	84774676	31.9	-	96
chr1	tRNA	18260117	18260186	31.9	-	97
chr1	tRNA	2387743	2387812	31.9	+	97
chr1	tRNA	47339243	47339312	31.9	+	97
chr1	tRNA	49214143	49214212	31.9	+	97
chr1	tRNA	45099710	45099779	31.9	-	98
chr1	tRNA	52793017	52793086	31.9	+	98
chr1	tRNA	60013409	60013478	31.9	-	98
chr1	tRNA	85419270	85419327	31.9	+	99
chr1	tRNA	462235	462307	31.9	-	99
chr1	tRNA	45068514	45068585	31.9	-	100
chr1	tRNA	56633632	56633701	31.9	+	100
chr1	tRNA	50884626	50884695	31.9	-	100
chr1	tRNA	66326362	66326431	31.9	-	100
chr1	tRNA	36420988	36421057	31.8	+	100
chr1	tRNA	5576972	5577043	31.8	-	100
chr1	tRNA	40136685	40136754	31.8	+	100
chr1	tRNA	72297074	72297145	31.8	-	100
chr1	Histone3	65526542	65526587	25.3	-	100
chr1	tRNA	10339969	10340038	31.8	-	100
chr1	tRNA	79887048	79887117	31.8	-	100
chr1	tRNA	14009477	14009549	31.8	+	100
chr1	tRNA	55033497	55033569	31.8	+	100
chr1	tRNA	20023884	20023953	31.8	-	100
chr1	tRNA	34519217	34519286	31.8	+	100
chr1	tRNA	30259110	30259179	31.8	+	110
chr1	tRNA	50148364	50148436	31.8	+	110
chr1	tRNA	52685981	52686037	31.8	+	110
chr1	tRNA	15669712	15669784	31.8	-	110
chr1	tRNA	4522024	4522093	31.8	+	110
chr1	tRNA	8811283	8811352	31.8	-	110
chr1	tRNA	28746146	28746215	31.8	+	110
chr1	tRNA	59010611	59010680	31.8	-	110
chr1	tRNA	64205470	64205539	31.8	-	110
chr1	tRNA	64639936	64640005	31.8	-	110
chr1	tRNA	72175303	72175372	31.8	+	110
chr1	tRNA	89508176	89508245	31.8	+	110
chr1	tRNA	75869561	75869630	31.8	-	110
chr1	tRNA	29963864	29963923	31.8	-	110
chr1	tRNA	93266666	93266735	31.7	-	110
chr1	tRNA	93302910	93302979	31.7	-	110
chr1	tRNA	27404559	27404628	31.7	+	110
chr1	tRNA	36771286	36771355	31.7	-	110
chr1	tRNA	34686843	34686915	31.7	-	110
chr1	tRNA	51166257	51166329	31.7	+	110
chr1	tRNA	18656243	18656315	31.7	-	110
chr1	tRNA	9905300	9905371	31.6	-	120
chr1	tRNA	87832081	87832153	31.6	+	120
chr1	tRNA	40200757	40200830	31.6	+	120
chr1	tRNA	64136428	64136490	31.6	-	120
chr1	tRNA	35079111	35079180	31.6	+	120
chr1	tRNA	47938400	47938472	31.6	+	120
chr1	tRNA	19917579	19917650	31.6	-	120
chr1	tRNA	24323730	24323799	31.6	-	120
chr1	tRNA	86354385	86354454	31.6	-	120
chr1	tRNA	43574143	43574214	31.5	+	120
chr1	Histone3	65535182	65535227	25.1	-	120
chr1	tRNA	26290275	26290344	31.5	+	120
chr1	tRNA	44183017	44183096	31.5	+	120
chr1	tRNA	424949	425018	31.5	+	120
chr1	tRNA	1081383	1081452	31.5	+	120
chr1	tRNA	2072922	2072991	31.5	+	120
chr1	tRNA	2335399	2335468	31.5	+	120
chr1	tRNA	2630515	2630584	31.5	+	120
chr1	tRNA	3090136	3090205	31.5	-	120
chr1	tRNA	4303962	4304031	31.5	+	120
chr1	tRNA	7384293	7384362	31.5	+	120
chr1	tRNA	8001304	8001373	31.5	+	120
chr1	tRNA	8189767	8189836	31.5	+	120
chr1	tRNA	8881482	8881551	31.5	-	120
chr1	tRNA	9101115	9101184	31.5	+	120
chr1	tRNA	9620552	9620621	31.5	-	120
chr1	tRNA	10435170	10435239	31.5	+	120
chr1	tRNA	11762555	11762624	31.5	+	120
chr1	tRNA	12573108	12573177	31.5	+	120
chr1	tRNA	12580338	12580407	31.5	+	120
chr1	tRNA	14004978	14005047	31.5	+	120
chr1	tRNA	15245052	15245121	31.5	-	120
chr1	tRNA	15926241	15926310	31.5	+	120
chr1	tRNA	19173267	19173336	31.5	+	120
chr1	tRNA	19386598	19386667	31.5	+	120
chr1	tRNA	19906331	19906400	31.5	+	120
chr1	tRNA	20104501	20104570	31.5	+	120
chr1	tRNA	21631308	21631377	31.5	+	120
chr1	tRNA	21673508	21673577	31.5	+	120
chr1	tRNA	22005379	22005448	31.5	-	120
chr1	tRNA	23452275	23452344	31.5	+	120
chr1	tRNA	24446194	24446263	31.5	+	120
chr1	tRNA	24607278	24607347	31.5	+	120
chr1	tRNA	25118056	25118125	31.5	-	120
chr1	tRNA	25338381	25338450	31.5	-	120
chr1	tRNA	30441352	30441421	31.5	+	120
chr1	tRNA	31116026	31116095	31.5	+	120
chr1	tRNA	31713878	31713947	31.5	+	120
chr1	tRNA	32253618	32253687	31.5	-	120
chr1	tRNA	32381269	32381338	31.5	+	120
chr1	tRNA	34512413	34512482	31.5	-	120
chr1	tRNA	35034908	35034977	31.5	-	120
chr1	tRNA	35038859	35038928	31.5	-	120
chr1	tRNA	35081528	35081597	31.5	+	120
chr1	tRNA	35357582	35357651	31.5	+	120
chr1	tRNA	35833698	35833767	31.5	+	120
chr1	tRNA	35837878	35837947	31.5	-	120
chr1	tRNA	37128687	37128756	31.5	-	120
chr1	tRNA	38013742	38013811	31.5	+	120
chr1	tRNA	39826137	39826206	31.5	+	120
chr1	tRNA	40577710	40577779	31.5	+	120
chr1	tRNA	41009993	41010062	31.5	-	120
chr1	tRNA	41072559	41072628	31.5	+	120
chr1	tRNA	41428156	41428225	31.5	-	120
chr1	tRNA	42460847	42460916	31.5	+	120
chr1	tRNA	42628975	42629044	31.5	+	120
chr1	tRNA	43102948	43103017	31.5	+	120
chr1	tRNA	44711155	44711224	31.5	-	120
chr1	tRNA	44822274	44822343	31.5	-	120
chr1	tRNA	47849961	47850030	31.5	-	120
chr1	tRNA	48000393	48000462	31.5	+	120
chr1	tRNA	48768627	48768696	31.5	-	120
chr1	tRNA	49420234	49420303	31.5	-	120
chr1	tRNA	49974386	49974455	31.5	+	120
chr1	tRNA	50493479	50493548	31.5	-	120
chr1	tRNA	50658798	50658867	31.5	+	120
chr1	tRNA	50978793	50978862	31.5	-	120
chr1	tRNA	51301385	51301454	31.5	+	120
chr1	tRNA	51364479	51364548	31.5	+	120
chr1	tRNA	52885001	52885070	31.5	+	120
chr1	tRNA	54271806	54271875	31.5	-	120
chr1	tRNA	54763094	54763163	31.5	-	120
chr1	tRNA	55223766	55223835	31.5	+	120
chr1	tRNA	55864100	55864169	31.5	+	120
chr1	tRNA	56913870	56913939	31.5	-	120
chr1	tRNA	57243776	57243845	31.5	+	120
chr1	tRNA	57566221	57566290	31.5	+	120
chr1	tRNA	58114925	58114994	31.5	+	120
chr1	tRNA	58154493	58154562	31.5	+	120
chr1	tRNA	58866821	58866890	31.5	+	120
chr1	tRNA	60529596	60529665	31.5	-	120
chr1	tRNA	62398084	62398153	31.5	+	120
chr1	tRNA	62549028	62549097	31.5	-	120
chr1	tRNA	63513189	63513258	31.5	-	120
chr1	tRNA	63850421	63850490	31.5	-	120
chr1	tRNA	64879964	64880033	31.5	+	120
chr1	tRNA	67531977	67532046	31.5	+	120
chr1	tRNA	72097774	72097843	31.5	-	120
chr1	tRNA	72608255	72608324	31.5	+	120
chr1	tRNA	75849486	75849555	31.5	+	120
chr1	tRNA	78225510	78225579	31.5	+	120
chr1	tRNA	78831351	78831420	31.5	+	120
chr1	tRNA	79375641	79375710	31.5	-	120
chr1	tRNA	79541418	79541487	31.5	-	120
chr1	tRNA	80542214	80542283	31.5	-	120
chr1	tRNA	81204468	81204537	31.5	-	120
chr1	tRNA	81704564	81704633	31.5	-	120
chr1	tRNA	82769328	82769397	31.5	-	120
chr1	tRNA	83668966	83669035	31.5	-	120
chr1	tRNA	84586674	84586743	31.5	-	120
chr1	tRNA	86451905	86451974	31.5	+	120
chr1	tRNA	87833297	87833366	31.5	-	120
chr1	tRNA	87963832	87963901	31.5	+	120
chr1	tRNA	88113460	88113529	31.5	+	120
chr1	tRNA	88458323	88458392	31.5	-	120
chr1	tRNA	88846269	88846338	31.5	+	120
chr1	tRNA	89137320	89137389	31.5	+	120
chr1	tRNA	90419743	90419812	31.5	+	120
chr1	tRNA	92191238	92191307	31.5	-	120
chr1	tRNA	92556634	92556703	31.5	-	120
chr1	tRNA	92739317	92739386	31.5	-	120
chr1	tRNA	72864135	72864204	31.5	+	130
chr1	tRNA	9355328	9355400	31.5	+	130
chr1	tRNA	12371096	12371165	31.5	+	130
chr1	tRNA	12375913	12375982	31.5	+	130
chr1	tRNA	19470720	19470789	31.5	+	130
chr1	tRNA	82349657	82349729	31.5	-	130
chr1	tRNA	80335360	80335430	31.5	+	130
chr1	tRNA	31598135	31598206	31.5	+	130
chr1	tRNA	54827755	54827814	31.5	-	130
chr1	tRNA	85569160	85569229	31.4	+	130
chr1	tRNA	33435801	33435873	31.4	+	130
chr1	tRNA	8140411	8140480	31.4	+	130
chr1	tRNA	79567506	79567575	31.4	-	140
chr1	tRNA	75871530	75871599	31.4	-	140
chr1	tRNA	7086396	7086469	31.4	-	140
chr1	tRNA	61758075	61758147	31.4	-	140
chr1	tRNA	73444544	73444612	31.3	-	140
chr1	tRNA	8162819	8162890	31.3	+	140
chr1	tRNA	15096180	15096250	31.3	+	140
chr1	tRNA	76583882	76583951	31.3	+	140
chr1	tRNA	73381972	73382044	31.3	+	140
chr1	tRNA	20808319	20808391	31.3	-	140
chr1	tRNA	29141810	29141882	31.3	+	150
chr1	tRNA	64795867	64795936	31.3	+	150
chr1	tRNA	79943057	79943129	31.2	-	150
chr1	tRNA	76669070	76669139	31.2	-	150
chr1	tRNA	85415157	85415227	31.2	-	150
chr1	tRNA	18984280	18984349	31.2	-	150
chr1	tRNA	47881546	47881618	31.2	-	150
chr1	tRNA	9608797	9608866	31.2	-	150
chr1	tRNA	48511172	48511238	31.2	-	150
chr1	tRNA	36220916	36220985	31.2	-	150
chr1	tRNA	20654725	20654794	31.2	+	150
chr1	tRNA	55063644	55063713	31.2	+	150
chr1	tRNA	67710761	67710830	31.2	-	150
chr1	tRNA	24286619	24286688	31.2	+	150
chr1	tRNA	38990635	38990704	31.2	-	150
chr1	tRNA	44017683	44017752	31.2	-	150
chr1	tRNA	89282782	89282851	31.2	+	150
chr1	tRNA	8408668	8408737	31.2	+	160
chr1	tRNA	4971089	4971158	31.2	+	160
chr1	tRNA	81390980	81391049	31.1	+	160
chr1	tRNA	30061560	30061629	31.1	-	160
chr1	tRNA	93289221	93289290	31.1	-	160
chr1	tRNA	93326664	93326733	31.1	-	160
chr1	tRNA	5997200	5997269	31.1	+	160
chr1	tRNA	40069109	40069178	31.1	-	160
chr1	tRNA	83691029	83691098	31.1	-	160
chr1	tRNA	4222447	4222516	31.1	+	160
chr1	tRNA	62240088	62240157	31.1	+	160
chr1	tRNA	31162256	31162327	31.1	-	160
chr1	tRNA	71822660	71822732	31.1	-	170
chr1	tRNA	19378388	19378460	31.1	+	170
chr1	tRNA	68301173	68301242	31	-	170
chr1	tRNA	78249560	78249629	31	+	170
chr1	tRNA	9208121	9208193	31	+	170
chr1	tRNA	33535714	33535770	31	-	170
chr1	tRNA	30780889	30780958	31	-	170
chr1	tRNA	15979472	15979541	31	+	170
chr1	tRNA	14954744	14954813	31	-	170
chr1	tRNA	21579386	21579455	31	-	170
chr1	tRNA	89065797	89065868	31	+	170
chr1	tRNA	61499295	61499364	31	-	170
chr1	tRNA	12374385	12374454	31	+	180
chr1	tRNA	71208427	71208496	31	+	180
chr1	tRNA	53583924	53583993	31	+	180
chr1	tRNA	15873859	15873928	31	+	180
chr1	tRNA	29249332	29249401	30.9	-	180
chr1	tRNA	12435719	12435788	30.9	+	180
chr1	tRNA	4690418	4690490	30.9	-	190
chr1	tRNA	70059911	70059981	30.9	-	190
chr1	tRNA	12437922	12437991	30.9	+	190
chr1	tRNA	12440117	12440186	30.9	+	190
chr1	tRNA	12442311	12442380	30.9	+	190
chr1	tRNA	12451422	12451491	30.9	+	190
chr1	tRNA	12487531	12487600	30.9	+	190
chr1	tRNA	12491421	12491490	30.9	+	190
chr1	tRNA	12507850	12507919	30.9	+	190
chr1	tRNA	15086121	15086192	30.9	-	190
chr1	tRNA	37182246	37182315	30.8	-	190
chr1	tRNA	50021502	50021571	30.8	+	190
chr1	tRNA	43405048	43405117	30.8	-	200
chr1	tRNA	60525500	60525569	30.8	+	200
chr1	tRNA	22197411	22197474	30.8	+	200
chr1	tRNA	80516774	80516846	30.8	-	200
chr1	tRNA	46329481	46329550	30.8	+	200
chr1	tRNA	38596616	38596688	30.8	-	200
chr1	tRNA	12847925	12847997	30.7	-	200
chr1	tRNA	65376473	65376545	30.7	-	210
chr1	tRNA	82114827	82114886	30.7	-	210
chr1	tRNA	39023126	39023197	30.7	+	210
chr1	tRNA	41640061	41640133	30.7	-	210
chr1	tRNA	76493774	76493843	30.7	-	210
chr1	tRNA	70745199	70745271	30.7	-	210
chr1	tRNA	61931347	61931419	30.7	+	210
chr1	tRNA	82682972	82683041	30.6	+	220
chr1	tRNA	31699742	31699813	30.6	+	220
chr1	tRNA	18055035	18055104	30.6	+	220
chr1	tRNA	17148170	17148239	30.6	-	220
chr1	tRNA	84082009	84082082	30.6	+	220
chr1	tRNA	54374096	54374165	30.6	+	220
chr1	tRNA	79284582	79284654	30.6	+	220
chr1	tRNA	80661301	80661370	30.6	+	220
chr1	tRNA	23507032	23507103	30.6	+	230
chr1	tRNA	28539338	28539414	30.5	+	230
chr1	tRNA	31322432	31322501	30.5	-	230
chr1	tRNA	45806444	45806513	30.5	+	240
chr1	tRNA	12494240	12494309	30.5	+	240
chr1	tRNA	3088840	3088909	30.5	+	240
chr1	tRNA	45190605	45190677	30.5	+	240
chr1	tRNA	50651989	50652058	30.5	-	240
chr1	tRNA	14538696	14538765	30.5	-	250
chr1	tRNA	7145894	7145965	30.5	-	250
chr1	tRNA	9152360	9152429	30.5	+	250
chr1	tRNA	46179372	46179441	30.5	-	250
chr1	tRNA	48483005	48483074	30.4	-	250
chr1	tRNA	61438101	61438170	30.4	-	250
chr1	tRNA	56041894	56041966	30.4	+	250
chr1	tRNA	93130780	93130853	30.4	+	250
chr1	tRNA	3035123	3035192	30.4	+	260
chr1	tRNA	48012790	48012859	30.4	-	260
chr1	tRNA	12498580	12498649	30.4	+	260
chr1	tRNA	12501445	12501514	30.4	+	260
chr1	tRNA	41049499	41049568	30.4	+	260
chr1	tRNA	8094685	8094754	30.4	-	260
chr1	tRNA	43999391	43999462	30.4	-	260
chr1	tRNA	49747927	49747996	30.4	-	260
chr1	tRNA	80594847	80594916	30.4	-	260
chr1	tRNA	83789306	83789375	30.4	+	260
chr1	tRNA	7183998	7184070	30.3	-	270
chr1	tRNA	12509321	12509390	30.3	+	270
chr1	tRNA	92625469	92625538	30.3	+	270
chr1	tRNA	47283906	47283975	30.3	-	270
chr1	tRNA	6331986	6332058	30.3	+	270
chr1	tRNA	28778253	28778322	30.3	-	270
chr1	tRNA	76838799	76838868	30.2	-	280
chr1	tRNA	529315	529384	30.2	-	290
chr1	tRNA	83655381	83655450	30.2	-	290
chr1	tRNA	18931596	18931665	30.2	+	290
chr1	tRNA	54624456	54624525	30.2	+	290
chr1	tRNA	41901839	41901908	30.2	-	290
chr1	tRNA	67886504	67886573	30.2	-	290
chr1	tRNA	87710474	87710545	30.2	+	300
chr1	tRNA	989886	989955	30.1	+	300
chr1	tRNA	22276186	22276258	30.1	+	300
chr1	tRNA	6980214	6980286	30.1	+	300
chr1	tRNA	89320967	89321036	30.1	-	300
chr1	tRNA	8646554	8646618	30.1	+	300
chr1	tRNA	88246723	88246792	30.1	+	310
chr1	tRNA	30120873	30120946	30.1	-	310
chr1	tRNA	49217955	49218024	30.1	-	310
chr1	tRNA	3408596	3408652	30.1	-	310
chr1	tRNA	12426985	12427054	30.1	+	310
chr1	tRNA	36473031	36473100	30.1	+	310
chr1	tRNA	81278645	81278714	30.1	+	310
chr1	tRNA	89194382	89194454	30.1	-	310
chr1	tRNA	28882684	28882753	30.1	+	320
chr1	tRNA	57292145	57292214	30.1	+	320
chr1	tRNA	26289650	26289719	30.1	+	320
chr1	tRNA	27506450	27506519	30.1	+	320
chr1	tRNA	48325125	48325194	30.1	-	320
chr1	tRNA	87501161	87501230	30.1	-	320
chr1	tRNA	92747359	92747427	30.1	-	320
chr1	tRNA	71060784	71060853	30.1	+	320
chr1	tRNA	13318247	13318319	30	-	320
chr1	tRNA	31103452	31103521	30	+	320
chr1	tRNA	59619439	59619508	30	-	330
chr1	tRNA	59630687	59630756	30	+	330
chr1	tRNA	16545946	16546016	30	+	330
chr1	tRNA	81563857	81563928	30	+	330
chr1	tRNA	28823169	28823240	30	+	330
chr1	tRNA	49142084	49142153	30	-	330
chr1	tRNA	14942778	14942847	30	-	330
chr1	tRNA	61587963	61588032	30	+	340
chr1	tRNA	67582015	67582084	30	+	340
chr1	tRNA	21943788	21943859	29.9	+	340
chr1	tRNA	61440299	61440371	29.9	-	350
chr1	tRNA	27572982	27573051	29.9	+	350
chr1	tRNA	62759362	62759431	29.9	-	350
chr1	tRNA	71416730	71416799	29.9	+	350
chr1	tRNA	92594936	92595005	29.9	+	350
chr1	tRNA	62974360	62974429	29.9	-	360
chr1	tRNA	67237368	67237436	29.9	-	360
chr1	tRNA	1642346	1642410	29.9	+	360
chr1	tRNA	55214228	55214287	29.9	+	360
chr1	tRNA	33029043	33029114	29.9	+	360
chr1	tRNA	28669921	28669993	29.9	-	360
chr1	tRNA	49964554	49964626	29.9	+	360
chr1	tRNA	5496803	5496872	29.9	-	360
chr1	tRNA	20128377	20128441	29.8	+	360
chr1	tRNA	45474788	45474843	29.8	-	370
chr1	tRNA	59804199	59804268	29.8	-	370
chr1	tRNA	63500183	63500252	29.8	-	370
chr1	tRNA	69778555	69778624	29.8	-	370
chr1	tRNA	72603794	72603863	29.8	-	370
chr1	tRNA	62274884	62274953	29.8	-	370
chr1	tRNA	38203536	38203605	29.8	+	380
chr1	tRNA	61325793	61325862	29.8	-	380
chr1	tRNA	58368955	58369024	29.8	-	380
chr1	tRNA	41311430	41311503	29.8	+	380
chr1	tRNA	45239193	45239262	29.8	-	380
chr1	tRNA	32549006	32549075	29.8	+	380
chr1	tRNA	33184993	33185062	29.8	-	380
chr1	tRNA	91257086	91257155	29.8	+	380
chr1	tRNA	73698332	73698404	29.8	-	380
chr1	tRNA	84469356	84469425	29.7	+	400
chr1	tRNA	7444697	7444766	29.7	+	400
chr1	tRNA	15378330	15378399	29.7	-	400
chr1	tRNA	32177163	32177234	29.7	+	400
chr1	tRNA	65152296	65152368	29.7	+	400
chr1	tRNA	70592667	70592736	29.7	-	400
chr1	tRNA	57384707	57384776	29.7	+	410
chr1	tRNA	55142400	55142473	29.6	+	410
chr1	tRNA	80765317	80765386	29.6	+	420
chr1	tRNA	8401544	8401613	29.6	-	420
chr1	tRNA	32963870	32963941	29.6	+	420
chr1	tRNA	12183256	12183328	29.6	-	420
chr1	tRNA	91492524	91492596	29.6	-	430
chr1	tRNA	51461411	51461480	29.6	-	430
chr1	tRNA	37989194	37989263	29.6	+	430
chr1	tRNA	64076601	64076673	29.6	+	430
chr1	tRNA	60616534	60616605	29.6	-	430
chr1	tRNA	1040238	1040307	29.6	+	440
chr1	tRNA	53779387	53779456	29.6	+	440
chr1	tRNA	58856620	58856689	29.6	+	440
chr1	tRNA	59515684	59515753	29.6	-	440
chr1	tRNA	72939397	72939466	29.6	+	440
chr1	tRNA	41635197	41635255	29.5	-	440
chr1	tRNA	59402940	59403011	29.5	+	440
chr1	tRNA	72308501	72308573	29.5	+	440
chr1	tRNA	37315614	37315683	29.5	+	440
chr1	tRNA	41832650	41832719	29.5	+	440
chr1	tRNA	55889618	55889687	29.5	+	440
chr1	tRNA	93173925	93173994	29.5	-	450
chr1	tRNA	80771030	80771099	29.5	+	450
chr1	tRNA	66367951	66368020	29.5	-	450
chr1	tRNA	82769628	82769698	29.5	-	450
chr1	tRNA	92032875	92032948	29.5	-	450
chr1	tRNA	64372457	64372526	29.5	+	450
chr1	tRNA	22623117	22623190	29.5	-	450
chr1	tRNA	14077450	14077519	29.5	-	450
chr1	tRNA	32732184	32732253	29.5	+	450
chr1	tRNA	70688021	70688090	29.5	+	460
chr1	tRNA	43097314	43097383	29.5	+	470
chr1	tRNA	52359618	52359687	29.5	-	470
chr1	tRNA	12923323	12923392	29.5	+	470
chr1	tRNA	13931901	13931970	29.5	-	470
chr1	tRNA	33634513	33634585	29.4	-	470
chr1	tRNA	69544495	69544568	29.4	+	470
chr1	tRNA	77019947	77020018	29.4	+	470
chr1	tRNA	58760391	58760460	29.4	-	470
chr1	tRNA	68055041	68055113	29.4	+	470
chr1	tRNA	49617504	49617576	29.4	-	480
chr1	tRNA	152426	152498	29.4	-	480
chr1	tRNA	15349843	15349912	29.4	+	490
chr1	tRNA	42334414	42334483	29.4	-	490
chr1	tRNA	47576993	47577062	29.4	+	490
chr1	tRNA	78099530	78099599	29.4	-	490
chr1	tRNA	62013409	62013468	29.4	-	490
chr1	tRNA	78532026	78532095	29.4	-	490
chr1	tRNA	24211732	24211801	29.4	-	490
chr1	tRNA	28067786	28067855	29.4	+	490
chr1	tRNA	52428006	52428075	29.4	+	500
chr1	tRNA	616119	616183	29.3	-	500
chr1	tRNA	63493266	63493335	29.3	-	500
chr1	tRNA	60927148	60927217	29.3	-	500
chr1	tRNA	5848032	5848101	29.3	+	510
chr1	tRNA	21879451	21879520	29.3	+	510
chr1	tRNA	32218421	32218490	29.3	-	510
chr1	tRNA	15295078	15295147	29.3	-	520
chr1	tRNA	53686276	53686345	29.3	-	520
chr1	tRNA	54776237	54776306	29.3	-	520
chr1	tRNA	45100620	45100689	29.3	-	520
chr1	tRNA	73266636	73266708	29.3	-	520
chr1	tRNA	58370817	58370889	29.3	+	520
chr1	tRNA	43388574	43388643	29.3	+	520
chr1	tRNA	86098805	86098876	29.3	+	530
chr1	tRNA	88490105	88490174	29.2	+	530
chr1	tRNA	42328343	42328402	29.2	+	540
chr1	tRNA	19748567	19748637	29.2	+	540
chr1	tRNA	83996857	83996921	29.2	-	550
chr1	tRNA	49464674	49464746	29.2	+	550
chr1	tRNA	40353021	40353085	29.2	+	550
chr1	tRNA	33622100	33622169	29.2	-	550
chr1	tRNA	44755508	44755577	29.2	-	550
chr1	tRNA	58911380	58911449	29.2	+	550
chr1	tRNA	30841472	30841541	29.2	-	550
chr1	tRNA	5346115	5346184	29.2	+	560
chr1	tRNA	88863528	88863597	29.2	-	560
chr1	tRNA	63935715	63935784	29.2	-	560
chr1	tRNA	83427253	83427325	29.2	-	570
chr1	tRNA	62223654	62223723	29.1	-	570
chr1	tRNA	35317774	35317843	29.1	+	580
chr1	tRNA	42919981	42920050	29.1	-	580
chr1	tRNA	4519631	4519700	29.1	-	580
chr1	tRNA	12318457	12318526	29.1	-	580
chr1	tRNA	18065268	18065337	29.1	-	580
chr1	tRNA	18104692	18104761	29.1	-	580
chr1	tRNA	22533187	22533256	29.1	-	580
chr1	tRNA	44137484	44137553	29.1	+	580
chr1	tRNA	69202254	69202323	29.1	-	580
chr1	tRNA	73930079	73930148	29.1	-	580
chr1	tRNA	73996008	73996077	29.1	+	580
chr1	tRNA	76970037	76970106	29.1	+	580
chr1	tRNA	79864765	79864834	29.1	-	580
chr1	tRNA	87592843	87592912	29.1	+	580
chr1	tRNA	53347381	53347453	29.1	+	580
chr1	tRNA	8840400	8840469	29.1	-	580
chr1	tRNA	11837098	11837167	29.1	+	580
chr1	tRNA	12136276	12136345	29.1	-	580
chr1	tRNA	12807472	12807541	29.1	-	580
chr1	tRNA	13003597	13003666	29.1	+	580
chr1	tRNA	16739692	16739761	29.1	+	580
chr1	tRNA	19956502	19956571	29.1	+	580
chr1	tRNA	21459689	21459758	29.1	-	580
chr1	tRNA	22080705	22080774	29.1	-	580
chr1	tRNA	22633643	22633712	29.1	-	580
chr1	tRNA	27804911	27804980	29.1	-	580
chr1	tRNA	30073152	30073221	29.1	-	580
chr1	tRNA	30940366	30940435	29.1	+	580
chr1	tRNA	32539485	32539554	29.1	-	580
chr1	tRNA	34726146	34726215	29.1	-	580
chr1	tRNA	36526499	36526568	29.1	+	580
chr1	tRNA	36834032	36834101	29.1	-	580
chr1	tRNA	36902881	36902950	29.1	-	580
chr1	tRNA	37921843	37921912	29.1	-	580
chr1	tRNA	39527709	39527778	29.1	+	580
chr1	tRNA	42350150	42350219	29.1	+	580
chr1	tRNA	42565754	42565823	29.1	-	580
chr1	tRNA	43447089	43447158	29.1	+	580
chr1	tRNA	46707099	46707168	29.1	+	580
chr1	tRNA	47328809	47328878	29.1	+	580
chr1	tRNA	47882926	47882995	29.1	+	580
chr1	tRNA	49195713	49195782	29.1	+	580
chr1	tRNA	51186487	51186556	29.1	+	580
chr1	tRNA	51459289	51459358	29.1	-	580
chr1	tRNA	52334706	52334775	29.1	+	580
chr1	tRNA	53764764	53764833	29.1	+	580
chr1	tRNA	54331831	54331900	29.1	+	580
chr1	tRNA	54453583	54453652	29.1	-	580
chr1	tRNA	54758214	54758283	29.1	+	580
chr1	tRNA	55610664	55610733	29.1	-	580
chr1	tRNA	58492209	58492278	29.1	-	580
chr1	tRNA	58557882	58557951	29.1	-	580
chr1	tRNA	59297042	59297111	29.1	+	580
chr1	tRNA	62032362	62032431	29.1	-	580
chr1	tRNA	65874306	65874375	29.1	+	580
chr1	tRNA	66209805	66209874	29.1	-	580
chr1	tRNA	66442868	66442937	29.1	+	580
chr1	tRNA	66788533	66788602	29.1	+	580
chr1	tRNA	67360783	67360852	29.1	+	580
chr1	tRNA	67698355	67698424	29.1	+	580
chr1	tRNA	69079012	69079081	29.1	+	580
chr1	tRNA	69765030	69765099	29.1	+	580
chr1	tRNA	69924960	69925029	29.1	+	580
chr1	tRNA	70138917	70138986	29.1	-	580
chr1	tRNA	70756863	70756932	29.1	-	580
chr1	tRNA	71079323	71079392	29.1	-	580
chr1	tRNA	71266048	71266117	29.1	+	580
chr1	tRNA	72010526	72010595	29.1	-	580
chr1	tRNA	72092866	72092935	29.1	-	580
chr1	tRNA	73088603	73088672	29.1	+	580
chr1	tRNA	73102345	73102414	29.1	-	580
chr1	tRNA	73429170	73429239	29.1	-	580
chr1	tRNA	75274063	75274132	29.1	+	580
chr1	tRNA	75590573	75590642	29.1	+	580
chr1	tRNA	75801920	75801989	29.1	-	580
chr1	tRNA	76198543	76198612	29.1	+	580
chr1	tRNA	77672631	77672700	29.1	-	580
chr1	tRNA	78113929	78113998	29.1	-	580
chr1	tRNA	80113356	80113425	29.1	+	580
chr1	tRNA	80318298	80318367	29.1	+	580
chr1	tRNA	82688276	82688345	29.1	-	580
chr1	tRNA	83214440	83214509	29.1	-	580
chr1	tRNA	85076196	85076265	29.1	-	580
chr1	tRNA	87006323	87006392	29.1	+	580
chr1	tRNA	88185907	88185976	29.1	+	580
chr1	tRNA	88712024	88712093	29.1	+	580
chr1	tRNA	89314188	89314257	29.1	+	580
chr1	tRNA	89412248	89412317	29.1	-	580
chr1	tRNA	89490896	89490965	29.1	-	580
chr1	tRNA	91038105	91038174	29.1	-	580
chr1	tRNA	91264012	91264081	29.1	-	580
chr1	tRNA	92107672	92107741	29.1	+	580
chr1	tRNA	92631968	92632037	29.1	+	580
chr1	tRNA	54330657	54330726	29.1	-	580
chr1	tRNA	70667051	70667123	29.1	+	600
chr1	tRNA	39425267	39425338	29.1	-	600
chr1	tRNA	85760030	85760099	29.1	-	600
chr1	tRNA	5493554	5493626	29.1	-	600
chr1	tRNA	12941025	12941097	29.1	+	600
chr1	tRNA	22621525	22621594	29.1	-	600
chr1	tRNA	45445772	45445841	29.1	-	610
chr1	tRNA	2651006	2651075	29.1	-	610
chr1	tRNA	9240394	9240464	29	+	610
chr1	tRNA	44475558	44475628	29	-	610
chr1	tRNA	62859206	62859278	29	+	610
chr1	tRNA	48550330	48550399	29	+	610
chr1	tRNA	7801278	7801347	29	+	610
chr1	tRNA	52096727	52096796	29	+	620
chr1	tRNA	48681934	48682003	29	+	620
chr1	tRNA	12082665	12082734	29	-	620
chr1	tRNA	15329274	15329343	29	-	620
chr1	tRNA	13082763	13082832	29	+	620
chr1	tRNA	25965410	25965482	29	-	620
chr1	tRNA	4378663	4378725	29	+	620
chr2	RNaseP_nuc	43997282	43997559	147.6	-	2.6e-40
chr2	RNaseP_nuc	47833584	47833861	145.2	-	1.6e-39
chr2	U2	54738868	54739047	128.9	-	9.3e-22
chr2	mir-598	66308732	66308827	108.9	+	5.2e-16
chr2	MIR811	6221414	6221613	94	+	9.4e-16
chr2	mir-598	49033075	49033170	106.1	-	2.5e-15
chr2	MIR811	6221408	6221619	91.9	-	3.5e-15
chr2	MIR811	21053358	21053547	90.2	-	1e-14
chr2	MIR811	21053358	21053547	89.9	+	1.2e-14
chr2	mir-598	49033069	49033164	99.9	+	7.6e-14
chr2	mir-598	66308738	66308833	99.3	-	1e-13
chr2	mir-598	64193411	64193506	97.2	+	3.3e-13
chr2	mir-598	14279286	14279376	85.4	-	2.3e-10
chr2	mir-598	60738301	60738387	85.4	+	2.3e-10
chr2	tRNA	7975969	7976041	72.7	+	3.7e-10
chr2	mir-598	66867882	66867977	82.9	+	8.9e-10
chr2	mir-9	48854559	48854620	70.9	+	2.5e-09
chr2	mir-598	66867885	66867980	80.3	-	3.6e-09
chr2	mir-598	64193417	64193512	79.5	-	5.8e-09
chr2	mir-7	45036179	45036268	67.8	+	9.8e-09
chr2	tRNA	47879272	47879353	67.4	-	1.1e-08
chr2	tRNA	33946964	33947036	66.9	+	1.6e-08
chr2	tRNA	33950483	33950555	66.9	+	1.6e-08
chr2	tRNA	37484647	37484719	66.9	+	1.6e-08
chr2	tRNA	45494943	45495015	66.6	-	1.9e-08
chr2	tRNA	62353083	62353165	66.5	-	2.1e-08
chr2	tRNA	39055551	39055624	66.5	+	2.1e-08
chr2	tRNA	81893825	81893898	66.5	-	2.1e-08
chr2	mir-598	44669418	44669507	76.1	-	3.7e-08
chr2	mir-598	55421815	55421910	75.4	+	5.5e-08
chr2	mir-598	60738301	60738397	75	-	6.9e-08
chr2	tRNA	20092896	20092969	64.5	-	7.7e-08
chr2	tRNA	74727624	74727696	63.4	+	1.5e-07
chr2	mir-598	14279280	14279376	73.5	+	1.6e-07
chr2	mir-598	10467101	10467187	73.3	-	1.8e-07
chr2	tRNA	24252423	24252495	62.7	+	2.3e-07
chr2	tRNA	41405465	41405537	62.7	-	2.3e-07
chr2	tRNA	38086330	38086402	60.9	-	7.5e-07
chr2	mir-999	45545988	45546075	58.4	+	9.5e-07
chr2	tRNA	28752537	28752609	60.2	-	1.2e-06
chr2	tRNA	28752762	28752834	60.2	-	1.2e-06
chr2	mir-9	48853910	48853971	60.2	+	2.3e-06
chr2	tRNA	56249515	56249587	58.2	-	4.2e-06
chr2	tRNA	45155900	45155972	58.1	-	4.7e-06
chr2	tRNA	7230419	7230490	58.1	-	4.7e-06
chr2	tRNA	32467138	32467209	58.1	-	4.7e-06
chr2	tRNA	30580210	30580282	57.6	-	6.3e-06
chr2	tRNA	53770774	53770846	56.7	+	1.1e-05
chr2	tRNA	63702792	63702864	56.1	+	1.6e-05
chr2	tRNA	64752975	64753047	56.1	+	1.6e-05
chr2	tRNA	65257611	65257683	56.1	+	1.6e-05
chr2	tRNA	28974383	28974454	55.9	+	1.8e-05
chr2	tRNA	66333075	66333147	55.9	+	1.9e-05
chr2	tRNA	30579984	30580056	54.9	-	3.6e-05
chr2	tRNA	5538159	5538231	54.1	+	5.9e-05
chr2	tRNA	53770999	53771071	54	+	6.5e-05
chr2	tRNA	80467476	80467548	53.9	+	6.8e-05
chr2	Histone3	70598128	70598172	41.1	+	0.00012
chr2	Histone3	70599514	70599558	41.1	+	0.00012
chr2	Histone3	70603618	70603662	41.1	+	0.00012
chr2	Histone3	70606391	70606435	41.1	+	0.00012
chr2	Histone3	70607775	70607819	41.1	+	0.00012
chr2	Histone3	70609160	70609204	41.1	+	0.00012
chr2	Histone3	70613320	70613364	41.1	+	0.00012
chr2	Histone3	70616093	70616137	41.1	+	0.00012
chr2	Histone3	70618863	70618907	41.1	+	0.00012
chr2	Histone3	70620248	70620292	41.1	+	0.00012
chr2	Histone3	70621633	70621677	41.1	+	0.00012
chr2	Histone3	70623018	70623062	41.1	+	0.00012
chr2	Histone3	70624403	70624447	41.1	+	0.00012
chr2	Histone3	70625789	70625833	41.1	+	0.00012
chr2	Histone3	70627834	70627878	41.1	+	0.00012
chr2	Histone3	70629220	70629264	41.1	+	0.00012
chr2	Histone3	70630606	70630650	41.1	+	0.00012
chr2	Histone3	70632651	70632695	41.1	+	0.00012
chr2	Histone3	70634037	70634081	41.1	+	0.00012
chr2	Histone3	70636810	70636854	41.1	+	0.00012
chr2	Histone3	70638194	70638238	41.1	+	0.00012
chr2	Histone3	70639580	70639624	41.1	+	0.00012
chr2	Histone3	70640966	70641010	41.1	+	0.00012
chr2	Histone3	70642352	70642396	41.1	+	0.00012
chr2	Histone3	70643738	70643782	41.1	+	0.00012
chr2	Histone3	70645124	70645168	41.1	+	0.00012
chr2	Histone3	70646510	70646554	41.1	+	0.00012
chr2	Histone3	70647896	70647940	41.1	+	0.00012
chr2	Histone3	70649281	70649325	41.1	+	0.00012
chr2	Histone3	70652054	70652098	41.1	+	0.00012
chr2	Histone3	70653439	70653483	41.1	+	0.00012
chr2	Histone3	70654824	70654868	41.1	+	0.00012
chr2	Histone3	70656210	70656254	41.1	+	0.00012
[truncated: 14,886 more rows]
