# Supplementary material for: Tracing the evolution of tissue inhibitor of metalloproteinases in Metazoa with the Pteria penguin genome
Source: iScience. 2023 Nov 25;27(1):108579. doi: 10.1016/j.isci.2023.108579 (PMC10755359; doi:10.1016/j.isci.2023.108579)
Supplement: Table S7. The seventeen mollusks and one brachiopod used for phylogenetic orthology inference in this research are related to Figures 1B, 2B, and 4, and the STAR Methods [file mmc8.xlsx]

## Sheet: Table S7
Table S7 The seventeen molluscs and one brachipod used for phylogenetic orthology inference in this research, related to Figure 1B, Figure 2B, Figure 4, and the STAR Methods.
Class	Species	Buscos_metazoadb10	Access Link
Bivalvia	Dreissena polymorpha	C:97.5%[S:76.1%,D:21.4%],F:0.4%,M:2.1%,n:954	https://www.ncbi.nlm.nih.gov/data-hub/genome/GCF_020536995.1/
Bivalvia	Magallana gigas	C:98.4%[S:85.2%,D:13.2%],F:0.3%,M:1.3%,n:954	https://www.ncbi.nlm.nih.gov/data-hub/genome/GCF_902806645.1/
Bivalvia	Margaritifera margaritifera	C:92.6%[S:82.3%,D:10.3%],F:3.2%,M:4.2%,n:954	https://doi.org/10.1093/dnares/dsab002
Bivalvia	Mercenaria mercenaria	C:95.9%[S:82.9%,D:13.0%],F:1.2%,M:2.9%,n:954	https://www.ncbi.nlm.nih.gov/data-hub/genome/GCF_014805675.1/
Bivalvia	Mizuhopecten yessoensis	C:98.4%[S:89.2%,D:9.2%],F:0.4%,M:1.2%,n:954	https://www.ncbi.nlm.nih.gov/data-hub/genome/GCF_002113885.1/
Bivalvia	Mya arenaria	C:98.5%[S:76.4%,D:22.1%],F:0.4%,M:1.1%,n:954	https://www.ncbi.nlm.nih.gov/data-hub/genome/GCF_026914265.1/
Bivalvia	Mytilus californianus	C:96.2%[S:87.9%,D:8.3%],F:0.3%,M:3.5%,n:954	https://www.ncbi.nlm.nih.gov/data-hub/genome/GCF_021869535.1/
Bivalvia	Pteria penguin	C:97.1%[S:96.9%,D:0.2%],F:1.0%,M:1.9%,n:954	This research.
Cephalopoda	Nautilus pompilius	C:90.9%[S:88.4%,D:2.5%],F:3.6%,M:5.5%,n:954	https://doi.org/10.1038/s41559-021-01448-6
Cephalopoda	Octopus sinensis	C:98.3%[S:90.0%,D:8.3%],F:0.8%,M:0.9%,n:954	https://www.ncbi.nlm.nih.gov/data-hub/genome/GCF_006345805.1/
Gastropoda	Aplysia californica	C:97.9%[S:87.7%,D:10.2%],F:0.7%,M:1.4%,n:954	https://www.ncbi.nlm.nih.gov/data-hub/genome/GCF_000002075.1/
Gastropoda	Bulinus truncatus	C:94.9%[S:77.3%,D:17.6%],F:2.7%,M:2.4%,n:954	https://www.ncbi.nlm.nih.gov/datasets/genome/GCA_021962125.1/
Gastropoda	Candidula unifasciata	C:90.8%[S:84.1%,D:6.7%],F:4.7%,M:4.5%,n:954	https://www.ncbi.nlm.nih.gov/datasets/genome/GCA_905116865.2/
Gastropoda	Haliotis rufescens	C:99.4%[S:91.7%,D:7.7%],F:0.0%,M:0.6%,n:954	https://www.ncbi.nlm.nih.gov/data-hub/genome/GCF_023055435.1/
Gastropoda	Lottia gigantea	C:96.5%[S:95.8%,D:0.7%],F:1.5%,M:2.0%,n:954	https://www.ncbi.nlm.nih.gov/data-hub/genome/GCF_000327385.1/
Gastropoda	Plakobranchus ocellatus	C:91.1%[S:89.9%,D:1.2%],F:6.2%,M:2.7%,n:954	https://www.ncbi.nlm.nih.gov/datasets/genome/GCA_019648995.1/
Gastropoda	Pomacea canaliculata	C:98.3%[S:90.3%,D:8.0%],F:0.4%,M:1.3%,n:954	https://www.ncbi.nlm.nih.gov/data-hub/genome/GCF_003073045.1/
Lingulata	Lingula anatina	C:98.7%[S:70.8%,D:27.9%],F:0.6%,M:0.7%,n:954	https://www.ncbi.nlm.nih.gov/data-hub/genome/GCF_001039355.2/
