# Supplementary material for: Tracing the evolution of tissue inhibitor of metalloproteinases in Metazoa with the Pteria penguin genome
Source: iScience. 2023 Nov 25;27(1):108579. doi: 10.1016/j.isci.2023.108579 (PMC10755359; doi:10.1016/j.isci.2023.108579)
Supplement: Table S8. GO categories revealed by enrichment analysis based on the genes from expanded family in the Ostreida clade, related to Figure 2A [file mmc9.xlsx]

## Sheet: Table S8
Table S8 GO categories revealed by enrichment analysis based on the genes from expanded family in the Ostreida clade, related to Figure 2A.
ONTOLOGY	ID	Description	GeneRatio	BgRatio	pvalue	p.adjust	qvalue	geneID	Count
CC	GO:0000786	nucleosome	84/229	120/16405	1.79171e-133	2.06046e-131	1.39565e-131	mRNA.1010.1/mRNA.1013.1/mRNA.1112.1/mRNA.1156.1/mRNA.124.1/mRNA.1255.1/mRNA.1299.1/mRNA.1325.1/mRNA.1336.1/mRNA.1351.1/mRNA.1538.1/mRNA.1543.1/mRNA.1565.1/mRNA.1577.1/mRNA.1600.1/mRNA.1642.1/mRNA.1688.1/mRNA.1724.1/mRNA.1769.1/mRNA.1793.1/mRNA.1799.1/mRNA.1839.1/mRNA.1842.1/mRNA.1947.1/mRNA.2001.1/mRNA.2018.1/mRNA.2098.1/mRNA.2142.1/mRNA.2145.1/mRNA.2188.1/mRNA.2195.1/mRNA.2199.1/mRNA.2236.1/mRNA…	84
CC	GO:0032993	protein-DNA complex	88/229	249/16405	6.21617e-104	3.39541e-102	2.29987e-102	mRNA.1010.1/mRNA.1013.1/mRNA.1112.1/mRNA.1156.1/mRNA.124.1/mRNA.1255.1/mRNA.1299.1/mRNA.1325.1/mRNA.1336.1/mRNA.1351.1/mRNA.1538.1/mRNA.1543.1/mRNA.1565.1/mRNA.1577.1/mRNA.1600.1/mRNA.1642.1/mRNA.1688.1/mRNA.1724.1/mRNA.1748.1/mRNA.1769.1/mRNA.1793.1/mRNA.1799.1/mRNA.1839.1/mRNA.1842.1/mRNA.1947.1/mRNA.2001.1/mRNA.2018.1/mRNA.2098.1/mRNA.2142.1/mRNA.2145.1/mRNA.2188.1/mRNA.2195.1/mRNA.2199.1/mRNA…	88
CC	GO:0044815	DNA packaging complex	84/229	213/16405	8.85759e-104	3.39541e-102	2.29987e-102	mRNA.1010.1/mRNA.1013.1/mRNA.1112.1/mRNA.1156.1/mRNA.124.1/mRNA.1255.1/mRNA.1299.1/mRNA.1325.1/mRNA.1336.1/mRNA.1351.1/mRNA.1538.1/mRNA.1543.1/mRNA.1565.1/mRNA.1577.1/mRNA.1600.1/mRNA.1642.1/mRNA.1688.1/mRNA.1724.1/mRNA.1769.1/mRNA.1793.1/mRNA.1799.1/mRNA.1839.1/mRNA.1842.1/mRNA.1947.1/mRNA.2001.1/mRNA.2018.1/mRNA.2098.1/mRNA.2142.1/mRNA.2145.1/mRNA.2188.1/mRNA.2195.1/mRNA.2199.1/mRNA.2236.1/mRNA…	84
BP	GO:0006334	nucleosome assembly	59/287	139/17390	4.24145e-69	3.11323e-66	1.99125e-66	mRNA.1010.1/mRNA.1013.1/mRNA.1156.1/mRNA.124.1/mRNA.1255.1/mRNA.1299.1/mRNA.1325.1/mRNA.1336.1/mRNA.1538.1/mRNA.1565.1/mRNA.1600.1/mRNA.1642.1/mRNA.1688.1/mRNA.1724.1/mRNA.1769.1/mRNA.1842.1/mRNA.1947.1/mRNA.2018.1/mRNA.2098.1/mRNA.2142.1/mRNA.2188.1/mRNA.2199.1/mRNA.2236.1/mRNA.2287.1/mRNA.2461.1/mRNA.253.1/mRNA.2539.1/mRNA.2655.1/mRNA.2722.1/mRNA.2749.1/mRNA.2780.1/mRNA.29.1/mRNA.3005.1/mRNA.30…	59
BP	GO:0034728	nucleosome organization	59/287	209/17390	1.11291e-56	4.08437e-54	2.6124e-54	mRNA.1010.1/mRNA.1013.1/mRNA.1156.1/mRNA.124.1/mRNA.1255.1/mRNA.1299.1/mRNA.1325.1/mRNA.1336.1/mRNA.1538.1/mRNA.1565.1/mRNA.1600.1/mRNA.1642.1/mRNA.1688.1/mRNA.1724.1/mRNA.1769.1/mRNA.1842.1/mRNA.1947.1/mRNA.2018.1/mRNA.2098.1/mRNA.2142.1/mRNA.2188.1/mRNA.2199.1/mRNA.2236.1/mRNA.2287.1/mRNA.2461.1/mRNA.253.1/mRNA.2539.1/mRNA.2655.1/mRNA.2722.1/mRNA.2749.1/mRNA.2780.1/mRNA.29.1/mRNA.3005.1/mRNA.30…	59
BP	GO:0065004	protein-DNA complex assembly	59/287	283/17390	3.20404e-48	7.83923e-46	5.01405e-46	mRNA.1010.1/mRNA.1013.1/mRNA.1156.1/mRNA.124.1/mRNA.1255.1/mRNA.1299.1/mRNA.1325.1/mRNA.1336.1/mRNA.1538.1/mRNA.1565.1/mRNA.1600.1/mRNA.1642.1/mRNA.1688.1/mRNA.1724.1/mRNA.1769.1/mRNA.1842.1/mRNA.1947.1/mRNA.2018.1/mRNA.2098.1/mRNA.2142.1/mRNA.2188.1/mRNA.2199.1/mRNA.2236.1/mRNA.2287.1/mRNA.2461.1/mRNA.253.1/mRNA.2539.1/mRNA.2655.1/mRNA.2722.1/mRNA.2749.1/mRNA.2780.1/mRNA.29.1/mRNA.3005.1/mRNA.30…	59
BP	GO:0006338	chromatin remodeling	59/287	332/17390	5.78191e-44	1.06098e-41	6.78614e-42	mRNA.1010.1/mRNA.1013.1/mRNA.1156.1/mRNA.124.1/mRNA.1255.1/mRNA.1299.1/mRNA.1325.1/mRNA.1336.1/mRNA.1538.1/mRNA.1565.1/mRNA.1600.1/mRNA.1642.1/mRNA.1688.1/mRNA.1724.1/mRNA.1769.1/mRNA.1842.1/mRNA.1947.1/mRNA.2018.1/mRNA.2098.1/mRNA.2142.1/mRNA.2188.1/mRNA.2199.1/mRNA.2236.1/mRNA.2287.1/mRNA.2461.1/mRNA.253.1/mRNA.2539.1/mRNA.2655.1/mRNA.2722.1/mRNA.2749.1/mRNA.2780.1/mRNA.29.1/mRNA.3005.1/mRNA.30…	59
MF	GO:0005230	extracellular ligand-gated ion channel activity	61/417	297/19816	1.43083e-42	2.0747e-40	1.23503e-40	mRNA.10029.1/mRNA.10137.1/mRNA.10302.1/mRNA.10380.1/mRNA.10447.1/mRNA.10775.1/mRNA.11275.1/mRNA.11731.1/mRNA.11914.1/mRNA.12198.1/mRNA.1251.2/mRNA.18316.1/mRNA.18774.1/mRNA.21084.1/mRNA.21240.1/mRNA.21364.1/mRNA.21991.1/mRNA.22072.1/mRNA.22122.1/mRNA.22436.1/mRNA.22734.1/mRNA.22984.1/mRNA.23079.1/mRNA.25753.1/mRNA.26979.1/mRNA.26996.1/mRNA.27172.1/mRNA.27274.1/mRNA.28369.1/mRNA.28370.1/mRNA.28895…	61
BP	GO:0071824	protein-DNA complex subunit organization	59/287	354/17390	2.73582e-42	4.01618e-40	2.56879e-40	mRNA.1010.1/mRNA.1013.1/mRNA.1156.1/mRNA.124.1/mRNA.1255.1/mRNA.1299.1/mRNA.1325.1/mRNA.1336.1/mRNA.1538.1/mRNA.1565.1/mRNA.1600.1/mRNA.1642.1/mRNA.1688.1/mRNA.1724.1/mRNA.1769.1/mRNA.1842.1/mRNA.1947.1/mRNA.2018.1/mRNA.2098.1/mRNA.2142.1/mRNA.2188.1/mRNA.2199.1/mRNA.2236.1/mRNA.2287.1/mRNA.2461.1/mRNA.253.1/mRNA.2539.1/mRNA.2655.1/mRNA.2722.1/mRNA.2749.1/mRNA.2780.1/mRNA.29.1/mRNA.3005.1/mRNA.30…	59
CC	GO:0000781	chromosome, telomeric region	38/229	121/16405	1.95484e-41	5.62018e-40	3.8068e-40	mRNA.1013.1/mRNA.1156.1/mRNA.124.1/mRNA.1538.1/mRNA.1724.1/mRNA.1748.1/mRNA.1769.1/mRNA.1947.1/mRNA.2018.1/mRNA.2142.1/mRNA.23439.1/mRNA.24969.1/mRNA.2539.1/mRNA.26035.1/mRNA.2655.1/mRNA.2722.1/mRNA.2749.1/mRNA.2780.1/mRNA.29.1/mRNA.3105.1/mRNA.3322.1/mRNA.3326.1/mRNA.3328.1/mRNA.35126.1/mRNA.3514.1/mRNA.3615.1/mRNA.3692.1/mRNA.3772.1/mRNA.3839.1/mRNA.3899.1/mRNA.3923.1/mRNA.4045.1/mRNA.406.1/mRN…	38
CC	GO:0035059	RCAF complex	25/229	32/16405	3.38453e-41	7.78442e-40	5.27274e-40	mRNA.1010.1/mRNA.1255.1/mRNA.1299.1/mRNA.1325.1/mRNA.1336.1/mRNA.1565.1/mRNA.1600.1/mRNA.1642.1/mRNA.1688.1/mRNA.1842.1/mRNA.2098.1/mRNA.2188.1/mRNA.2199.1/mRNA.2236.1/mRNA.2287.1/mRNA.2461.1/mRNA.253.1/mRNA.3005.1/mRNA.3008.1/mRNA.3214.1/mRNA.3255.1/mRNA.3307.1/mRNA.3342.1/mRNA.3742.1/mRNA.3843.1	25
MF	GO:0015276	ligand-gated ion channel activity	61/417	372/19816	1.4018e-36	6.77538e-35	4.03325e-35	mRNA.10029.1/mRNA.10137.1/mRNA.10302.1/mRNA.10380.1/mRNA.10447.1/mRNA.10775.1/mRNA.11275.1/mRNA.11731.1/mRNA.11914.1/mRNA.12198.1/mRNA.1251.2/mRNA.18316.1/mRNA.18774.1/mRNA.21084.1/mRNA.21240.1/mRNA.21364.1/mRNA.21991.1/mRNA.22072.1/mRNA.22122.1/mRNA.22436.1/mRNA.22734.1/mRNA.22984.1/mRNA.23079.1/mRNA.25753.1/mRNA.26979.1/mRNA.26996.1/mRNA.27172.1/mRNA.27274.1/mRNA.28369.1/mRNA.28370.1/mRNA.28895…	61
MF	GO:0022834	ligand-gated channel activity	61/417	372/19816	1.4018e-36	6.77538e-35	4.03325e-35	mRNA.10029.1/mRNA.10137.1/mRNA.10302.1/mRNA.10380.1/mRNA.10447.1/mRNA.10775.1/mRNA.11275.1/mRNA.11731.1/mRNA.11914.1/mRNA.12198.1/mRNA.1251.2/mRNA.18316.1/mRNA.18774.1/mRNA.21084.1/mRNA.21240.1/mRNA.21364.1/mRNA.21991.1/mRNA.22072.1/mRNA.22122.1/mRNA.22436.1/mRNA.22734.1/mRNA.22984.1/mRNA.23079.1/mRNA.25753.1/mRNA.26979.1/mRNA.26996.1/mRNA.27172.1/mRNA.27274.1/mRNA.28369.1/mRNA.28370.1/mRNA.28895…	61
BP	GO:0000183	rDNA heterochromatin formation	25/287	40/17390	3.08223e-35	3.23194e-33	2.06718e-33	mRNA.1010.1/mRNA.1255.1/mRNA.1299.1/mRNA.1325.1/mRNA.1336.1/mRNA.1565.1/mRNA.1600.1/mRNA.1642.1/mRNA.1688.1/mRNA.1842.1/mRNA.2098.1/mRNA.2188.1/mRNA.2199.1/mRNA.2236.1/mRNA.2287.1/mRNA.2461.1/mRNA.253.1/mRNA.3005.1/mRNA.3008.1/mRNA.3214.1/mRNA.3255.1/mRNA.3307.1/mRNA.3342.1/mRNA.3742.1/mRNA.3843.1	25
BP	GO:0038111	interleukin-7-mediated signaling pathway	25/287	40/17390	3.08223e-35	3.23194e-33	2.06718e-33	mRNA.1010.1/mRNA.1255.1/mRNA.1299.1/mRNA.1325.1/mRNA.1336.1/mRNA.1565.1/mRNA.1600.1/mRNA.1642.1/mRNA.1688.1/mRNA.1842.1/mRNA.2098.1/mRNA.2188.1/mRNA.2199.1/mRNA.2236.1/mRNA.2287.1/mRNA.2461.1/mRNA.253.1/mRNA.3005.1/mRNA.3008.1/mRNA.3214.1/mRNA.3255.1/mRNA.3307.1/mRNA.3342.1/mRNA.3742.1/mRNA.3843.1	25
BP	GO:0098760	response to interleukin-7	25/287	41/17390	7.78358e-35	6.34794e-33	4.06021e-33	mRNA.1010.1/mRNA.1255.1/mRNA.1299.1/mRNA.1325.1/mRNA.1336.1/mRNA.1565.1/mRNA.1600.1/mRNA.1642.1/mRNA.1688.1/mRNA.1842.1/mRNA.2098.1/mRNA.2188.1/mRNA.2199.1/mRNA.2236.1/mRNA.2287.1/mRNA.2461.1/mRNA.253.1/mRNA.3005.1/mRNA.3008.1/mRNA.3214.1/mRNA.3255.1/mRNA.3307.1/mRNA.3342.1/mRNA.3742.1/mRNA.3843.1	25
BP	GO:0098761	cellular response to interleukin-7	25/287	41/17390	7.78358e-35	6.34794e-33	4.06021e-33	mRNA.1010.1/mRNA.1255.1/mRNA.1299.1/mRNA.1325.1/mRNA.1336.1/mRNA.1565.1/mRNA.1600.1/mRNA.1642.1/mRNA.1688.1/mRNA.1842.1/mRNA.2098.1/mRNA.2188.1/mRNA.2199.1/mRNA.2236.1/mRNA.2287.1/mRNA.2461.1/mRNA.253.1/mRNA.3005.1/mRNA.3008.1/mRNA.3214.1/mRNA.3255.1/mRNA.3307.1/mRNA.3342.1/mRNA.3742.1/mRNA.3843.1	25
BP	GO:0006335	DNA replication-dependent chromatin assembly	25/287	42/17390	1.89509e-34	1.26454e-32	8.08813e-33	mRNA.1010.1/mRNA.1255.1/mRNA.1299.1/mRNA.1325.1/mRNA.1336.1/mRNA.1565.1/mRNA.1600.1/mRNA.1642.1/mRNA.1688.1/mRNA.1842.1/mRNA.2098.1/mRNA.2188.1/mRNA.2199.1/mRNA.2236.1/mRNA.2287.1/mRNA.2461.1/mRNA.253.1/mRNA.3005.1/mRNA.3008.1/mRNA.3214.1/mRNA.3255.1/mRNA.3307.1/mRNA.3342.1/mRNA.3742.1/mRNA.3843.1	25
BP	GO:1990700	nucleolar chromatin organization	25/287	42/17390	1.89509e-34	1.26454e-32	8.08813e-33	mRNA.1010.1/mRNA.1255.1/mRNA.1299.1/mRNA.1325.1/mRNA.1336.1/mRNA.1565.1/mRNA.1600.1/mRNA.1642.1/mRNA.1688.1/mRNA.1842.1/mRNA.2098.1/mRNA.2188.1/mRNA.2199.1/mRNA.2236.1/mRNA.2287.1/mRNA.2461.1/mRNA.253.1/mRNA.3005.1/mRNA.3008.1/mRNA.3214.1/mRNA.3255.1/mRNA.3307.1/mRNA.3342.1/mRNA.3742.1/mRNA.3843.1	25
MF	GO:0031492	nucleosomal DNA binding	25/417	42/19816	1.07104e-31	3.88253e-30	2.3112e-30	mRNA.1010.1/mRNA.1255.1/mRNA.1299.1/mRNA.1325.1/mRNA.1336.1/mRNA.1565.1/mRNA.1600.1/mRNA.1642.1/mRNA.1688.1/mRNA.1842.1/mRNA.2098.1/mRNA.2188.1/mRNA.2199.1/mRNA.2236.1/mRNA.2287.1/mRNA.2461.1/mRNA.253.1/mRNA.3005.1/mRNA.3008.1/mRNA.3214.1/mRNA.3255.1/mRNA.3307.1/mRNA.3342.1/mRNA.3742.1/mRNA.3843.1	25
BP	GO:0140718	facultative heterochromatin formation	25/287	55/17390	1.89876e-30	1.16141e-28	7.42848e-29	mRNA.1010.1/mRNA.1255.1/mRNA.1299.1/mRNA.1325.1/mRNA.1336.1/mRNA.1565.1/mRNA.1600.1/mRNA.1642.1/mRNA.1688.1/mRNA.1842.1/mRNA.2098.1/mRNA.2188.1/mRNA.2199.1/mRNA.2236.1/mRNA.2287.1/mRNA.2461.1/mRNA.253.1/mRNA.3005.1/mRNA.3008.1/mRNA.3214.1/mRNA.3255.1/mRNA.3307.1/mRNA.3342.1/mRNA.3742.1/mRNA.3843.1	25
BP	GO:0007000	nucleolus organization	25/287	64/17390	2.1632e-28	1.22137e-26	7.81203e-27	mRNA.1010.1/mRNA.1255.1/mRNA.1299.1/mRNA.1325.1/mRNA.1336.1/mRNA.1565.1/mRNA.1600.1/mRNA.1642.1/mRNA.1688.1/mRNA.1842.1/mRNA.2098.1/mRNA.2188.1/mRNA.2199.1/mRNA.2236.1/mRNA.2287.1/mRNA.2461.1/mRNA.253.1/mRNA.3005.1/mRNA.3008.1/mRNA.3214.1/mRNA.3255.1/mRNA.3307.1/mRNA.3342.1/mRNA.3742.1/mRNA.3843.1	25
BP	GO:0045652	regulation of megakaryocyte differentiation	25/287	82/17390	3.1342e-25	1.53367e-23	9.80948e-24	mRNA.1010.1/mRNA.1255.1/mRNA.1299.1/mRNA.1325.1/mRNA.1336.1/mRNA.1565.1/mRNA.1600.1/mRNA.1642.1/mRNA.1688.1/mRNA.1842.1/mRNA.2098.1/mRNA.2188.1/mRNA.2199.1/mRNA.2236.1/mRNA.2287.1/mRNA.2461.1/mRNA.253.1/mRNA.3005.1/mRNA.3008.1/mRNA.3214.1/mRNA.3255.1/mRNA.3307.1/mRNA.3342.1/mRNA.3742.1/mRNA.3843.1	25
BP	GO:0051290	protein heterotetramerization	25/287	82/17390	3.1342e-25	1.53367e-23	9.80948e-24	mRNA.1010.1/mRNA.1255.1/mRNA.1299.1/mRNA.1325.1/mRNA.1336.1/mRNA.1565.1/mRNA.1600.1/mRNA.1642.1/mRNA.1688.1/mRNA.1842.1/mRNA.2098.1/mRNA.2188.1/mRNA.2199.1/mRNA.2236.1/mRNA.2287.1/mRNA.2461.1/mRNA.253.1/mRNA.3005.1/mRNA.3008.1/mRNA.3214.1/mRNA.3255.1/mRNA.3307.1/mRNA.3342.1/mRNA.3742.1/mRNA.3843.1	25
MF	GO:0031491	nucleosome binding	25/417	70/19816	1.58425e-24	4.59433e-23	2.73492e-23	mRNA.1010.1/mRNA.1255.1/mRNA.1299.1/mRNA.1325.1/mRNA.1336.1/mRNA.1565.1/mRNA.1600.1/mRNA.1642.1/mRNA.1688.1/mRNA.1842.1/mRNA.2098.1/mRNA.2188.1/mRNA.2199.1/mRNA.2236.1/mRNA.2287.1/mRNA.2461.1/mRNA.253.1/mRNA.3005.1/mRNA.3008.1/mRNA.3214.1/mRNA.3255.1/mRNA.3307.1/mRNA.3342.1/mRNA.3742.1/mRNA.3843.1	25
MF	GO:0004803	transposase activity	14/417	14/19816	2.69068e-24	6.50248e-23	3.8708e-23	mRNA.11592.1/mRNA.15693.1/mRNA.17125.1/mRNA.22306.1/mRNA.25456.1/mRNA.25780.1/mRNA.25917.1/mRNA.25948.1/mRNA.26379.1/mRNA.26562.1/mRNA.32127.1/mRNA.35036.1/mRNA.6836.1/mRNA.940.1	14
MF	GO:0140097	catalytic activity, acting on DNA	45/417	350/19816	1.37247e-22	2.84298e-21	1.69237e-21	mRNA.11354.1/mRNA.11355.1/mRNA.11592.1/mRNA.1254.1/mRNA.14752.1/mRNA.15693.1/mRNA.17125.1/mRNA.1748.1/mRNA.19788.1/mRNA.20445.1/mRNA.21076.1/mRNA.22306.1/mRNA.23439.1/mRNA.24141.1/mRNA.24162.1/mRNA.24182.1/mRNA.24280.1/mRNA.24723.1/mRNA.24796.1/mRNA.24850.1/mRNA.24969.1/mRNA.25022.1/mRNA.25291.1/mRNA.25456.1/mRNA.25752.1/mRNA.25780.1/mRNA.25917.1/mRNA.25948.1/mRNA.26035.1/mRNA.26379.1/mRNA.26562.…	45
BP	GO:0007596	blood coagulation	38/287	315/17390	4.72671e-22	2.16838e-20	1.38692e-20	mRNA.1010.1/mRNA.10968.1/mRNA.11715.1/mRNA.12347.3/mRNA.1255.1/mRNA.12625.3/mRNA.12824.1/mRNA.12960.2/mRNA.1299.1/mRNA.13005.1/mRNA.1325.1/mRNA.1336.1/mRNA.1565.1/mRNA.1600.1/mRNA.1642.1/mRNA.1688.1/mRNA.1842.1/mRNA.2098.1/mRNA.2188.1/mRNA.2199.1/mRNA.2236.1/mRNA.2287.1/mRNA.2461.1/mRNA.253.1/mRNA.28433.1/mRNA.3005.1/mRNA.3008.1/mRNA.3214.1/mRNA.3255.1/mRNA.3307.1/mRNA.3342.1/mRNA.33554.1/mRNA.34…	38
BP	GO:0030219	megakaryocyte differentiation	25/287	109/17390	7.8384e-22	3.38434e-20	2.16466e-20	mRNA.1010.1/mRNA.1255.1/mRNA.1299.1/mRNA.1325.1/mRNA.1336.1/mRNA.1565.1/mRNA.1600.1/mRNA.1642.1/mRNA.1688.1/mRNA.1842.1/mRNA.2098.1/mRNA.2188.1/mRNA.2199.1/mRNA.2236.1/mRNA.2287.1/mRNA.2461.1/mRNA.253.1/mRNA.3005.1/mRNA.3008.1/mRNA.3214.1/mRNA.3255.1/mRNA.3307.1/mRNA.3342.1/mRNA.3742.1/mRNA.3843.1	25
BP	GO:0050817	coagulation	38/287	321/17390	9.29952e-22	3.79214e-20	2.42549e-20	mRNA.1010.1/mRNA.10968.1/mRNA.11715.1/mRNA.12347.3/mRNA.1255.1/mRNA.12625.3/mRNA.12824.1/mRNA.12960.2/mRNA.1299.1/mRNA.13005.1/mRNA.1325.1/mRNA.1336.1/mRNA.1565.1/mRNA.1600.1/mRNA.1642.1/mRNA.1688.1/mRNA.1842.1/mRNA.2098.1/mRNA.2188.1/mRNA.2199.1/mRNA.2236.1/mRNA.2287.1/mRNA.2461.1/mRNA.253.1/mRNA.28433.1/mRNA.3005.1/mRNA.3008.1/mRNA.3214.1/mRNA.3255.1/mRNA.3307.1/mRNA.3342.1/mRNA.33554.1/mRNA.34…	38
BP	GO:0007599	hemostasis	38/287	323/17390	1.16135e-21	4.48649e-20	2.8696e-20	mRNA.1010.1/mRNA.10968.1/mRNA.11715.1/mRNA.12347.3/mRNA.1255.1/mRNA.12625.3/mRNA.12824.1/mRNA.12960.2/mRNA.1299.1/mRNA.13005.1/mRNA.1325.1/mRNA.1336.1/mRNA.1565.1/mRNA.1600.1/mRNA.1642.1/mRNA.1688.1/mRNA.1842.1/mRNA.2098.1/mRNA.2188.1/mRNA.2199.1/mRNA.2236.1/mRNA.2287.1/mRNA.2461.1/mRNA.253.1/mRNA.28433.1/mRNA.3005.1/mRNA.3008.1/mRNA.3214.1/mRNA.3255.1/mRNA.3307.1/mRNA.3342.1/mRNA.33554.1/mRNA.34…	38
BP	GO:0060964	regulation of miRNA-mediated gene silencing	25/287	118/17390	6.38586e-21	2.34361e-19	1.499e-19	mRNA.1010.1/mRNA.1255.1/mRNA.1299.1/mRNA.1325.1/mRNA.1336.1/mRNA.1565.1/mRNA.1600.1/mRNA.1642.1/mRNA.1688.1/mRNA.1842.1/mRNA.2098.1/mRNA.2188.1/mRNA.2199.1/mRNA.2236.1/mRNA.2287.1/mRNA.2461.1/mRNA.253.1/mRNA.3005.1/mRNA.3008.1/mRNA.3214.1/mRNA.3255.1/mRNA.3307.1/mRNA.3342.1/mRNA.3742.1/mRNA.3843.1	25
BP	GO:0031507	heterochromatin formation	25/287	120/17390	9.91662e-21	3.46609e-19	2.21695e-19	mRNA.1010.1/mRNA.1255.1/mRNA.1299.1/mRNA.1325.1/mRNA.1336.1/mRNA.1565.1/mRNA.1600.1/mRNA.1642.1/mRNA.1688.1/mRNA.1842.1/mRNA.2098.1/mRNA.2188.1/mRNA.2199.1/mRNA.2236.1/mRNA.2287.1/mRNA.2461.1/mRNA.253.1/mRNA.3005.1/mRNA.3008.1/mRNA.3214.1/mRNA.3255.1/mRNA.3307.1/mRNA.3342.1/mRNA.3742.1/mRNA.3843.1	25
BP	GO:0060147	regulation of post-transcriptional gene silencing	25/287	126/17390	3.5293e-20	1.12631e-18	7.20398e-19	mRNA.1010.1/mRNA.1255.1/mRNA.1299.1/mRNA.1325.1/mRNA.1336.1/mRNA.1565.1/mRNA.1600.1/mRNA.1642.1/mRNA.1688.1/mRNA.1842.1/mRNA.2098.1/mRNA.2188.1/mRNA.2199.1/mRNA.2236.1/mRNA.2287.1/mRNA.2461.1/mRNA.253.1/mRNA.3005.1/mRNA.3008.1/mRNA.3214.1/mRNA.3255.1/mRNA.3307.1/mRNA.3342.1/mRNA.3742.1/mRNA.3843.1	25
BP	GO:1900368	regulation of post-transcriptional gene silencing by RNA	25/287	126/17390	3.5293e-20	1.12631e-18	7.20398e-19	mRNA.1010.1/mRNA.1255.1/mRNA.1299.1/mRNA.1325.1/mRNA.1336.1/mRNA.1565.1/mRNA.1600.1/mRNA.1642.1/mRNA.1688.1/mRNA.1842.1/mRNA.2098.1/mRNA.2188.1/mRNA.2199.1/mRNA.2236.1/mRNA.2287.1/mRNA.2461.1/mRNA.253.1/mRNA.3005.1/mRNA.3008.1/mRNA.3214.1/mRNA.3255.1/mRNA.3307.1/mRNA.3342.1/mRNA.3742.1/mRNA.3843.1	25
MF	GO:0008191	metalloendopeptidase inhibitor activity	22/417	75/19816	1.37428e-19	2.49088e-18	1.48277e-18	mRNA.15851.1/mRNA.23456.1/mRNA.24497.1/mRNA.26541.1/mRNA.26954.1/mRNA.29669.1/mRNA.30322.1/mRNA.31126.2/mRNA.31380.2/mRNA.34651.1/mRNA.34835.2/mRNA.34940.1/mRNA.35085.1/mRNA.35475.1/mRNA.35512.1/mRNA.35576.2/mRNA.35595.1/mRNA.35629.1/mRNA.35663.1/mRNA.4979.1/mRNA.5454.3/mRNA.9106.1	22
CC	GO:0098687	chromosomal region	38/229	446/16405	2.06259e-19	3.9533e-18	2.67775e-18	mRNA.1013.1/mRNA.1156.1/mRNA.124.1/mRNA.1538.1/mRNA.1724.1/mRNA.1748.1/mRNA.1769.1/mRNA.1947.1/mRNA.2018.1/mRNA.2142.1/mRNA.23439.1/mRNA.24969.1/mRNA.2539.1/mRNA.26035.1/mRNA.2655.1/mRNA.2722.1/mRNA.2749.1/mRNA.2780.1/mRNA.29.1/mRNA.3105.1/mRNA.3322.1/mRNA.3326.1/mRNA.3328.1/mRNA.35126.1/mRNA.3514.1/mRNA.3615.1/mRNA.3692.1/mRNA.3772.1/mRNA.3839.1/mRNA.3899.1/mRNA.3923.1/mRNA.4045.1/mRNA.406.1/mRN…	38
BP	GO:0060966	regulation of gene silencing by RNA	25/287	135/17390	2.08192e-19	6.36719e-18	4.07252e-18	mRNA.1010.1/mRNA.1255.1/mRNA.1299.1/mRNA.1325.1/mRNA.1336.1/mRNA.1565.1/mRNA.1600.1/mRNA.1642.1/mRNA.1688.1/mRNA.1842.1/mRNA.2098.1/mRNA.2188.1/mRNA.2199.1/mRNA.2236.1/mRNA.2287.1/mRNA.2461.1/mRNA.253.1/mRNA.3005.1/mRNA.3008.1/mRNA.3214.1/mRNA.3255.1/mRNA.3307.1/mRNA.3342.1/mRNA.3742.1/mRNA.3843.1	25
BP	GO:0006313	transposition, DNA-mediated	14/287	25/17390	3.0692e-19	9.01118e-18	5.76364e-18	mRNA.11592.1/mRNA.15693.1/mRNA.17125.1/mRNA.22306.1/mRNA.25456.1/mRNA.25780.1/mRNA.25917.1/mRNA.25948.1/mRNA.26379.1/mRNA.26562.1/mRNA.32127.1/mRNA.35036.1/mRNA.6836.1/mRNA.940.1	14
MF	GO:0003678	DNA helicase activity	23/417	94/19816	1.85769e-18	2.99295e-17	1.78164e-17	mRNA.11354.1/mRNA.11355.1/mRNA.1254.1/mRNA.14752.1/mRNA.1748.1/mRNA.19788.1/mRNA.20445.1/mRNA.21076.1/mRNA.23439.1/mRNA.24141.1/mRNA.24182.1/mRNA.24280.1/mRNA.24723.1/mRNA.24969.1/mRNA.25291.1/mRNA.26035.1/mRNA.29996.1/mRNA.32027.1/mRNA.32052.1/mRNA.32243.1/mRNA.36472.1/mRNA.5985.1/mRNA.6525.1	23
BP	GO:0070828	heterochromatin organization	25/287	153/17390	4.91042e-18	1.38625e-16	8.86659e-17	mRNA.1010.1/mRNA.1255.1/mRNA.1299.1/mRNA.1325.1/mRNA.1336.1/mRNA.1565.1/mRNA.1600.1/mRNA.1642.1/mRNA.1688.1/mRNA.1842.1/mRNA.2098.1/mRNA.2188.1/mRNA.2199.1/mRNA.2236.1/mRNA.2287.1/mRNA.2461.1/mRNA.253.1/mRNA.3005.1/mRNA.3008.1/mRNA.3214.1/mRNA.3255.1/mRNA.3307.1/mRNA.3342.1/mRNA.3742.1/mRNA.3843.1	25
BP	GO:0035195	miRNA-mediated gene silencing	25/287	173/17390	1.01652e-16	2.76343e-15	1.76752e-15	mRNA.1010.1/mRNA.1255.1/mRNA.1299.1/mRNA.1325.1/mRNA.1336.1/mRNA.1565.1/mRNA.1600.1/mRNA.1642.1/mRNA.1688.1/mRNA.1842.1/mRNA.2098.1/mRNA.2188.1/mRNA.2199.1/mRNA.2236.1/mRNA.2287.1/mRNA.2461.1/mRNA.253.1/mRNA.3005.1/mRNA.3008.1/mRNA.3214.1/mRNA.3255.1/mRNA.3307.1/mRNA.3342.1/mRNA.3742.1/mRNA.3843.1	25
CC	GO:0044218	other organism cell membrane	13/229	34/16405	3.88874e-16	6.38865e-15	4.32732e-15	mRNA.10968.1/mRNA.11715.1/mRNA.12347.3/mRNA.12625.3/mRNA.12824.1/mRNA.12960.2/mRNA.13005.1/mRNA.28433.1/mRNA.33554.1/mRNA.34924.1/mRNA.35311.1/mRNA.35654.1/mRNA.36269.1	13
BP	GO:0032196	transposition	14/287	37/17390	3.52215e-16	9.23307e-15	5.90557e-15	mRNA.11592.1/mRNA.15693.1/mRNA.17125.1/mRNA.22306.1/mRNA.25456.1/mRNA.25780.1/mRNA.25917.1/mRNA.25948.1/mRNA.26379.1/mRNA.26562.1/mRNA.32127.1/mRNA.35036.1/mRNA.6836.1/mRNA.940.1	14
BP	GO:0051918	negative regulation of fibrinolysis	13/287	31/17390	8.12558e-16	2.05661e-14	1.31543e-14	mRNA.10968.1/mRNA.11715.1/mRNA.12347.3/mRNA.12625.3/mRNA.12824.1/mRNA.12960.2/mRNA.13005.1/mRNA.28433.1/mRNA.33554.1/mRNA.34924.1/mRNA.35311.1/mRNA.35654.1/mRNA.36269.1	13
BP	GO:0051919	positive regulation of fibrinolysis	13/287	33/17390	2.19244e-15	5.36418e-14	3.43098e-14	mRNA.10968.1/mRNA.11715.1/mRNA.12347.3/mRNA.12625.3/mRNA.12824.1/mRNA.12960.2/mRNA.13005.1/mRNA.28433.1/mRNA.33554.1/mRNA.34924.1/mRNA.35311.1/mRNA.35654.1/mRNA.36269.1	13
MF	GO:0031490	chromatin DNA binding	25/417	161/19816	5.68832e-15	8.24807e-14	4.90992e-14	mRNA.1010.1/mRNA.1255.1/mRNA.1299.1/mRNA.1325.1/mRNA.1336.1/mRNA.1565.1/mRNA.1600.1/mRNA.1642.1/mRNA.1688.1/mRNA.1842.1/mRNA.2098.1/mRNA.2188.1/mRNA.2199.1/mRNA.2236.1/mRNA.2287.1/mRNA.2461.1/mRNA.253.1/mRNA.3005.1/mRNA.3008.1/mRNA.3214.1/mRNA.3255.1/mRNA.3307.1/mRNA.3342.1/mRNA.3742.1/mRNA.3843.1	25
MF	GO:0004866	endopeptidase inhibitor activity	34/417	321/19816	9.64963e-15	1.272e-13	7.57196e-14	mRNA.10968.1/mRNA.11715.1/mRNA.12347.3/mRNA.12625.3/mRNA.12960.2/mRNA.15595.2/mRNA.15851.1/mRNA.23456.1/mRNA.24497.1/mRNA.26541.1/mRNA.26954.1/mRNA.28433.1/mRNA.29669.1/mRNA.30322.1/mRNA.31126.2/mRNA.31380.2/mRNA.33554.1/mRNA.34651.1/mRNA.34835.2/mRNA.34924.1/mRNA.34940.1/mRNA.35085.1/mRNA.35311.1/mRNA.35475.1/mRNA.35512.1/mRNA.35576.2/mRNA.35595.1/mRNA.35629.1/mRNA.35654.1/mRNA.35663.1/mRNA.3626…	34
BP	GO:0045814	negative regulation of gene expression, epigenetic	25/287	208/17390	8.37773e-15	1.93975e-13	1.24069e-13	mRNA.1010.1/mRNA.1255.1/mRNA.1299.1/mRNA.1325.1/mRNA.1336.1/mRNA.1565.1/mRNA.1600.1/mRNA.1642.1/mRNA.1688.1/mRNA.1842.1/mRNA.2098.1/mRNA.2188.1/mRNA.2199.1/mRNA.2236.1/mRNA.2287.1/mRNA.2461.1/mRNA.253.1/mRNA.3005.1/mRNA.3008.1/mRNA.3214.1/mRNA.3255.1/mRNA.3307.1/mRNA.3342.1/mRNA.3742.1/mRNA.3843.1	25
BP	GO:2000048	negative regulation of cell-cell adhesion mediated by cadherin	13/287	36/17390	8.45669e-15	1.93975e-13	1.24069e-13	mRNA.10968.1/mRNA.11715.1/mRNA.12347.3/mRNA.12625.3/mRNA.12824.1/mRNA.12960.2/mRNA.13005.1/mRNA.28433.1/mRNA.33554.1/mRNA.34924.1/mRNA.35311.1/mRNA.35654.1/mRNA.36269.1	13
MF	GO:0061135	endopeptidase regulator activity	34/417	328/19816	1.82901e-14	2.21006e-13	1.31561e-13	mRNA.10968.1/mRNA.11715.1/mRNA.12347.3/mRNA.12625.3/mRNA.12960.2/mRNA.15595.2/mRNA.15851.1/mRNA.23456.1/mRNA.24497.1/mRNA.26541.1/mRNA.26954.1/mRNA.28433.1/mRNA.29669.1/mRNA.30322.1/mRNA.31126.2/mRNA.31380.2/mRNA.33554.1/mRNA.34651.1/mRNA.34835.2/mRNA.34924.1/mRNA.34940.1/mRNA.35085.1/mRNA.35311.1/mRNA.35475.1/mRNA.35512.1/mRNA.35576.2/mRNA.35595.1/mRNA.35629.1/mRNA.35654.1/mRNA.35663.1/mRNA.3626…	34
CC	GO:0005700	polytene chromosome	25/229	254/16405	1.71926e-14	2.27905e-13	1.5437e-13	mRNA.1010.1/mRNA.1255.1/mRNA.1299.1/mRNA.1325.1/mRNA.1336.1/mRNA.1565.1/mRNA.1600.1/mRNA.1642.1/mRNA.1688.1/mRNA.1842.1/mRNA.2098.1/mRNA.2188.1/mRNA.2199.1/mRNA.2236.1/mRNA.2287.1/mRNA.2461.1/mRNA.253.1/mRNA.3005.1/mRNA.3008.1/mRNA.3214.1/mRNA.3255.1/mRNA.3307.1/mRNA.3342.1/mRNA.3742.1/mRNA.3843.1	25
CC	GO:0034358	plasma lipoprotein particle	11/229	26/16405	1.98178e-14	2.27905e-13	1.5437e-13	mRNA.10968.1/mRNA.11715.1/mRNA.12347.3/mRNA.12625.3/mRNA.12960.2/mRNA.28433.1/mRNA.33554.1/mRNA.34924.1/mRNA.35311.1/mRNA.35654.1/mRNA.36269.1	11
CC	GO:1990777	lipoprotein particle	11/229	26/16405	1.98178e-14	2.27905e-13	1.5437e-13	mRNA.10968.1/mRNA.11715.1/mRNA.12347.3/mRNA.12625.3/mRNA.12960.2/mRNA.28433.1/mRNA.33554.1/mRNA.34924.1/mRNA.35311.1/mRNA.35654.1/mRNA.36269.1	11
CC	GO:0044217	other organism part	13/229	45/16405	2.67194e-14	2.79339e-13	1.89209e-13	mRNA.10968.1/mRNA.11715.1/mRNA.12347.3/mRNA.12625.3/mRNA.12824.1/mRNA.12960.2/mRNA.13005.1/mRNA.28433.1/mRNA.33554.1/mRNA.34924.1/mRNA.35311.1/mRNA.35654.1/mRNA.36269.1	13
MF	GO:1904854	proteasome core complex binding	13/417	32/19816	3.18617e-14	3.55381e-13	2.11552e-13	mRNA.10968.1/mRNA.11715.1/mRNA.12347.3/mRNA.12625.3/mRNA.12824.1/mRNA.12960.2/mRNA.13005.1/mRNA.28433.1/mRNA.33554.1/mRNA.34924.1/mRNA.35311.1/mRNA.35654.1/mRNA.36269.1	13
CC	GO:0031232	extrinsic component of external side of plasma membrane	13/229	47/16405	5.02341e-14	4.75462e-13	3.22052e-13	mRNA.10968.1/mRNA.11715.1/mRNA.12347.3/mRNA.12625.3/mRNA.12824.1/mRNA.12960.2/mRNA.13005.1/mRNA.28433.1/mRNA.33554.1/mRNA.34924.1/mRNA.35311.1/mRNA.35654.1/mRNA.36269.1	13
CC	GO:0032994	protein-lipid complex	11/229	28/16405	5.37479e-14	4.75462e-13	3.22052e-13	mRNA.10968.1/mRNA.11715.1/mRNA.12347.3/mRNA.12625.3/mRNA.12960.2/mRNA.28433.1/mRNA.33554.1/mRNA.34924.1/mRNA.35311.1/mRNA.35654.1/mRNA.36269.1	11
MF	GO:0008094	ATP-dependent activity, acting on DNA	23/417	147/19816	5.99648e-14	6.21064e-13	3.69708e-13	mRNA.11354.1/mRNA.11355.1/mRNA.1254.1/mRNA.14752.1/mRNA.1748.1/mRNA.19788.1/mRNA.20445.1/mRNA.21076.1/mRNA.23439.1/mRNA.24141.1/mRNA.24182.1/mRNA.24280.1/mRNA.24723.1/mRNA.24969.1/mRNA.25291.1/mRNA.26035.1/mRNA.29996.1/mRNA.32027.1/mRNA.32052.1/mRNA.32243.1/mRNA.36472.1/mRNA.5985.1/mRNA.6525.1	23
BP	GO:0051917	regulation of fibrinolysis	13/287	39/17390	2.84394e-14	6.3256e-13	4.04592e-13	mRNA.10968.1/mRNA.11715.1/mRNA.12347.3/mRNA.12625.3/mRNA.12824.1/mRNA.12960.2/mRNA.13005.1/mRNA.28433.1/mRNA.33554.1/mRNA.34924.1/mRNA.35311.1/mRNA.35654.1/mRNA.36269.1	13
BP	GO:0034374	low-density lipoprotein particle remodeling	11/287	24/17390	4.21714e-14	9.10407e-13	5.82305e-13	mRNA.10968.1/mRNA.11715.1/mRNA.12347.3/mRNA.12625.3/mRNA.12960.2/mRNA.28433.1/mRNA.33554.1/mRNA.34924.1/mRNA.35311.1/mRNA.35654.1/mRNA.36269.1	11
BP	GO:0051291	protein heterooligomerization	25/287	229/17390	7.86118e-14	1.6486e-12	1.05446e-12	mRNA.1010.1/mRNA.1255.1/mRNA.1299.1/mRNA.1325.1/mRNA.1336.1/mRNA.1565.1/mRNA.1600.1/mRNA.1642.1/mRNA.1688.1/mRNA.1842.1/mRNA.2098.1/mRNA.2188.1/mRNA.2199.1/mRNA.2236.1/mRNA.2287.1/mRNA.2461.1/mRNA.253.1/mRNA.3005.1/mRNA.3008.1/mRNA.3214.1/mRNA.3255.1/mRNA.3307.1/mRNA.3342.1/mRNA.3742.1/mRNA.3843.1	25
BP	GO:0050829	defense response to Gram-negative bacterium	26/287	252/17390	9.38617e-14	1.90514e-12	1.21855e-12	mRNA.1112.1/mRNA.1351.1/mRNA.1543.1/mRNA.1577.1/mRNA.1793.1/mRNA.1799.1/mRNA.1839.1/mRNA.2001.1/mRNA.2145.1/mRNA.2195.1/mRNA.2440.1/mRNA.2479.1/mRNA.2533.1/mRNA.2578.1/mRNA.2595.1/mRNA.2733.1/mRNA.2734.1/mRNA.2818.1/mRNA.2848.1/mRNA.2980.1/mRNA.30036.1/mRNA.3508.1/mRNA.3733.1/mRNA.3931.1/mRNA.3951.1/mRNA.4048.1	26
BP	GO:0035194	post-transcriptional gene silencing by RNA	25/287	231/17390	9.60356e-14	1.90514e-12	1.21855e-12	mRNA.1010.1/mRNA.1255.1/mRNA.1299.1/mRNA.1325.1/mRNA.1336.1/mRNA.1565.1/mRNA.1600.1/mRNA.1642.1/mRNA.1688.1/mRNA.1842.1/mRNA.2098.1/mRNA.2188.1/mRNA.2199.1/mRNA.2236.1/mRNA.2287.1/mRNA.2461.1/mRNA.253.1/mRNA.3005.1/mRNA.3008.1/mRNA.3214.1/mRNA.3255.1/mRNA.3307.1/mRNA.3342.1/mRNA.3742.1/mRNA.3843.1	25
MF	GO:0030414	peptidase inhibitor activity	34/417	358/19816	2.35197e-13	2.27357e-12	1.35341e-12	mRNA.10968.1/mRNA.11715.1/mRNA.12347.3/mRNA.12625.3/mRNA.12960.2/mRNA.15595.2/mRNA.15851.1/mRNA.23456.1/mRNA.24497.1/mRNA.26541.1/mRNA.26954.1/mRNA.28433.1/mRNA.29669.1/mRNA.30322.1/mRNA.31126.2/mRNA.31380.2/mRNA.33554.1/mRNA.34651.1/mRNA.34835.2/mRNA.34924.1/mRNA.34940.1/mRNA.35085.1/mRNA.35311.1/mRNA.35475.1/mRNA.35512.1/mRNA.35576.2/mRNA.35595.1/mRNA.35629.1/mRNA.35654.1/mRNA.35663.1/mRNA.3626…	34
BP	GO:0016441	post-transcriptional gene silencing	25/287	238/17390	1.90408e-13	3.67787e-12	2.35241e-12	mRNA.1010.1/mRNA.1255.1/mRNA.1299.1/mRNA.1325.1/mRNA.1336.1/mRNA.1565.1/mRNA.1600.1/mRNA.1642.1/mRNA.1688.1/mRNA.1842.1/mRNA.2098.1/mRNA.2188.1/mRNA.2199.1/mRNA.2236.1/mRNA.2287.1/mRNA.2461.1/mRNA.253.1/mRNA.3005.1/mRNA.3008.1/mRNA.3214.1/mRNA.3255.1/mRNA.3307.1/mRNA.3342.1/mRNA.3742.1/mRNA.3843.1	25
BP	GO:0034368	protein-lipid complex remodeling	11/287	27/17390	2.10797e-13	3.86812e-12	2.47409e-12	mRNA.10968.1/mRNA.11715.1/mRNA.12347.3/mRNA.12625.3/mRNA.12960.2/mRNA.28433.1/mRNA.33554.1/mRNA.34924.1/mRNA.35311.1/mRNA.35654.1/mRNA.36269.1	11
BP	GO:0034369	plasma lipoprotein particle remodeling	11/287	27/17390	2.10797e-13	3.86812e-12	2.47409e-12	mRNA.10968.1/mRNA.11715.1/mRNA.12347.3/mRNA.12625.3/mRNA.12960.2/mRNA.28433.1/mRNA.33554.1/mRNA.34924.1/mRNA.35311.1/mRNA.35654.1/mRNA.36269.1	11
BP	GO:0071103	DNA conformation change	29/287	334/17390	2.85083e-13	5.10369e-12	3.26437e-12	mRNA.1010.1/mRNA.1255.1/mRNA.1299.1/mRNA.1325.1/mRNA.1336.1/mRNA.1565.1/mRNA.1600.1/mRNA.1642.1/mRNA.1688.1/mRNA.1748.1/mRNA.1842.1/mRNA.2098.1/mRNA.2188.1/mRNA.2199.1/mRNA.2236.1/mRNA.2287.1/mRNA.23439.1/mRNA.2461.1/mRNA.24969.1/mRNA.253.1/mRNA.26035.1/mRNA.3005.1/mRNA.3008.1/mRNA.3214.1/mRNA.3255.1/mRNA.3307.1/mRNA.3342.1/mRNA.3742.1/mRNA.3843.1	29
BP	GO:0030194	positive regulation of blood coagulation	13/287	47/17390	4.37772e-13	7.22879e-12	4.6236e-12	mRNA.10968.1/mRNA.11715.1/mRNA.12347.3/mRNA.12625.3/mRNA.12824.1/mRNA.12960.2/mRNA.13005.1/mRNA.28433.1/mRNA.33554.1/mRNA.34924.1/mRNA.35311.1/mRNA.35654.1/mRNA.36269.1	13
BP	GO:0042730	fibrinolysis	13/287	47/17390	4.37772e-13	7.22879e-12	4.6236e-12	mRNA.10968.1/mRNA.11715.1/mRNA.12347.3/mRNA.12625.3/mRNA.12824.1/mRNA.12960.2/mRNA.13005.1/mRNA.28433.1/mRNA.33554.1/mRNA.34924.1/mRNA.35311.1/mRNA.35654.1/mRNA.36269.1	13
BP	GO:1900048	positive regulation of hemostasis	13/287	47/17390	4.37772e-13	7.22879e-12	4.6236e-12	mRNA.10968.1/mRNA.11715.1/mRNA.12347.3/mRNA.12625.3/mRNA.12824.1/mRNA.12960.2/mRNA.13005.1/mRNA.28433.1/mRNA.33554.1/mRNA.34924.1/mRNA.35311.1/mRNA.35654.1/mRNA.36269.1	13
BP	GO:0031047	gene silencing by RNA	25/287	247/17390	4.43182e-13	7.22879e-12	4.6236e-12	mRNA.1010.1/mRNA.1255.1/mRNA.1299.1/mRNA.1325.1/mRNA.1336.1/mRNA.1565.1/mRNA.1600.1/mRNA.1642.1/mRNA.1688.1/mRNA.1842.1/mRNA.2098.1/mRNA.2188.1/mRNA.2199.1/mRNA.2236.1/mRNA.2287.1/mRNA.2461.1/mRNA.253.1/mRNA.3005.1/mRNA.3008.1/mRNA.3214.1/mRNA.3255.1/mRNA.3307.1/mRNA.3342.1/mRNA.3742.1/mRNA.3843.1	25
BP	GO:2000047	regulation of cell-cell adhesion mediated by cadherin	13/287	48/17390	5.9159e-13	9.43972e-12	6.03774e-12	mRNA.10968.1/mRNA.11715.1/mRNA.12347.3/mRNA.12625.3/mRNA.12824.1/mRNA.12960.2/mRNA.13005.1/mRNA.28433.1/mRNA.33554.1/mRNA.34924.1/mRNA.35311.1/mRNA.35654.1/mRNA.36269.1	13
MF	GO:1990405	protein antigen binding	13/417	41/19816	1.36088e-12	1.2333e-11	7.3416e-12	mRNA.10968.1/mRNA.11715.1/mRNA.12347.3/mRNA.12625.3/mRNA.12824.1/mRNA.12960.2/mRNA.13005.1/mRNA.28433.1/mRNA.33554.1/mRNA.34924.1/mRNA.35311.1/mRNA.35654.1/mRNA.36269.1	13
BP	GO:0050820	positive regulation of coagulation	13/287	49/17390	7.9344e-13	1.23912e-11	7.92552e-12	mRNA.10968.1/mRNA.11715.1/mRNA.12347.3/mRNA.12625.3/mRNA.12824.1/mRNA.12960.2/mRNA.13005.1/mRNA.28433.1/mRNA.33554.1/mRNA.34924.1/mRNA.35311.1/mRNA.35654.1/mRNA.36269.1	13
BP	GO:0051262	protein tetramerization	25/287	263/17390	1.8201e-12	2.78324e-11	1.78019e-11	mRNA.1010.1/mRNA.1255.1/mRNA.1299.1/mRNA.1325.1/mRNA.1336.1/mRNA.1565.1/mRNA.1600.1/mRNA.1642.1/mRNA.1688.1/mRNA.1842.1/mRNA.2098.1/mRNA.2188.1/mRNA.2199.1/mRNA.2236.1/mRNA.2287.1/mRNA.2461.1/mRNA.253.1/mRNA.3005.1/mRNA.3008.1/mRNA.3214.1/mRNA.3255.1/mRNA.3307.1/mRNA.3342.1/mRNA.3742.1/mRNA.3843.1	25
BP	GO:0006997	nucleus organization	26/287	290/17390	2.47888e-12	3.71326e-11	2.37504e-11	mRNA.1010.1/mRNA.1255.1/mRNA.1299.1/mRNA.1325.1/mRNA.1336.1/mRNA.1565.1/mRNA.1600.1/mRNA.1642.1/mRNA.1688.1/mRNA.1842.1/mRNA.2098.1/mRNA.2188.1/mRNA.2199.1/mRNA.2236.1/mRNA.2287.1/mRNA.2461.1/mRNA.253.1/mRNA.3005.1/mRNA.3008.1/mRNA.31856.1/mRNA.3214.1/mRNA.3255.1/mRNA.3307.1/mRNA.3342.1/mRNA.3742.1/mRNA.3843.1	26
MF	GO:0061134	peptidase regulator activity	34/417	397/19816	4.41014e-12	3.76159e-11	2.23921e-11	mRNA.10968.1/mRNA.11715.1/mRNA.12347.3/mRNA.12625.3/mRNA.12960.2/mRNA.15595.2/mRNA.15851.1/mRNA.23456.1/mRNA.24497.1/mRNA.26541.1/mRNA.26954.1/mRNA.28433.1/mRNA.29669.1/mRNA.30322.1/mRNA.31126.2/mRNA.31380.2/mRNA.33554.1/mRNA.34651.1/mRNA.34835.2/mRNA.34924.1/mRNA.34940.1/mRNA.35085.1/mRNA.35311.1/mRNA.35475.1/mRNA.35512.1/mRNA.35576.2/mRNA.35595.1/mRNA.35629.1/mRNA.35654.1/mRNA.35663.1/mRNA.3626…	34
CC	GO:0031093	platelet alpha granule lumen	13/229	65/16405	4.69864e-12	3.8596e-11	2.61428e-11	mRNA.10968.1/mRNA.11715.1/mRNA.12347.3/mRNA.12625.3/mRNA.12824.1/mRNA.12960.2/mRNA.13005.1/mRNA.28433.1/mRNA.33554.1/mRNA.34924.1/mRNA.35311.1/mRNA.35654.1/mRNA.36269.1	13
BP	GO:0060707	trophoblast giant cell differentiation	13/287	55/17390	4.01375e-12	5.89218e-11	3.7687e-11	mRNA.10968.1/mRNA.11715.1/mRNA.12347.3/mRNA.12625.3/mRNA.12824.1/mRNA.12960.2/mRNA.13005.1/mRNA.28433.1/mRNA.33554.1/mRNA.34924.1/mRNA.35311.1/mRNA.35654.1/mRNA.36269.1	13
BP	GO:0060716	labyrinthine layer blood vessel development	13/287	56/17390	5.15075e-12	7.41304e-11	4.74146e-11	mRNA.10968.1/mRNA.11715.1/mRNA.12347.3/mRNA.12625.3/mRNA.12824.1/mRNA.12960.2/mRNA.13005.1/mRNA.28433.1/mRNA.33554.1/mRNA.34924.1/mRNA.35311.1/mRNA.35654.1/mRNA.36269.1	13
MF	GO:0004386	helicase activity	24/417	205/19816	1.0815e-11	8.71211e-11	5.18616e-11	mRNA.10684.1/mRNA.11354.1/mRNA.11355.1/mRNA.1254.1/mRNA.14752.1/mRNA.1748.1/mRNA.19788.1/mRNA.20445.1/mRNA.21076.1/mRNA.23439.1/mRNA.24141.1/mRNA.24182.1/mRNA.24280.1/mRNA.24723.1/mRNA.24969.1/mRNA.25291.1/mRNA.26035.1/mRNA.29996.1/mRNA.32027.1/mRNA.32052.1/mRNA.32243.1/mRNA.36472.1/mRNA.5985.1/mRNA.6525.1	24
BP	GO:0044331	cell-cell adhesion mediated by cadherin	13/287	57/17390	6.57498e-12	9.28083e-11	5.93611e-11	mRNA.10968.1/mRNA.11715.1/mRNA.12347.3/mRNA.12625.3/mRNA.12824.1/mRNA.12960.2/mRNA.13005.1/mRNA.28433.1/mRNA.33554.1/mRNA.34924.1/mRNA.35311.1/mRNA.35654.1/mRNA.36269.1	13
MF	GO:0034185	apolipoprotein binding	13/417	49/19816	1.74089e-11	1.32857e-10	7.90875e-11	mRNA.10968.1/mRNA.11715.1/mRNA.12347.3/mRNA.12625.3/mRNA.12824.1/mRNA.12960.2/mRNA.13005.1/mRNA.28433.1/mRNA.33554.1/mRNA.34924.1/mRNA.35311.1/mRNA.35654.1/mRNA.36269.1	13
BP	GO:0000723	telomere maintenance	23/287	238/17390	1.03519e-11	1.43365e-10	9.16974e-11	mRNA.11354.1/mRNA.11355.1/mRNA.1254.1/mRNA.14752.1/mRNA.1748.1/mRNA.19788.1/mRNA.20445.1/mRNA.21076.1/mRNA.23439.1/mRNA.24141.1/mRNA.24182.1/mRNA.24280.1/mRNA.24723.1/mRNA.24969.1/mRNA.25291.1/mRNA.26035.1/mRNA.29996.1/mRNA.32027.1/mRNA.32052.1/mRNA.32243.1/mRNA.36472.1/mRNA.5985.1/mRNA.6525.1	23
BP	GO:0032200	telomere organization	23/287	239/17390	1.12864e-11	1.53412e-10	9.81238e-11	mRNA.11354.1/mRNA.11355.1/mRNA.1254.1/mRNA.14752.1/mRNA.1748.1/mRNA.19788.1/mRNA.20445.1/mRNA.21076.1/mRNA.23439.1/mRNA.24141.1/mRNA.24182.1/mRNA.24280.1/mRNA.24723.1/mRNA.24969.1/mRNA.25291.1/mRNA.26035.1/mRNA.29996.1/mRNA.32027.1/mRNA.32052.1/mRNA.32243.1/mRNA.36472.1/mRNA.5985.1/mRNA.6525.1	23
BP	GO:0045637	regulation of myeloid cell differentiation	25/287	293/17390	1.97222e-11	2.63202e-10	1.68347e-10	mRNA.1010.1/mRNA.1255.1/mRNA.1299.1/mRNA.1325.1/mRNA.1336.1/mRNA.1565.1/mRNA.1600.1/mRNA.1642.1/mRNA.1688.1/mRNA.1842.1/mRNA.2098.1/mRNA.2188.1/mRNA.2199.1/mRNA.2236.1/mRNA.2287.1/mRNA.2461.1/mRNA.253.1/mRNA.3005.1/mRNA.3008.1/mRNA.3214.1/mRNA.3255.1/mRNA.3307.1/mRNA.3342.1/mRNA.3742.1/mRNA.3843.1	25
BP	GO:0030195	negative regulation of blood coagulation	13/287	63/17390	2.5735e-11	3.31394e-10	2.11963e-10	mRNA.10968.1/mRNA.11715.1/mRNA.12347.3/mRNA.12625.3/mRNA.12824.1/mRNA.12960.2/mRNA.13005.1/mRNA.28433.1/mRNA.33554.1/mRNA.34924.1/mRNA.35311.1/mRNA.35654.1/mRNA.36269.1	13
BP	GO:1900047	negative regulation of hemostasis	13/287	63/17390	2.5735e-11	3.31394e-10	2.11963e-10	mRNA.10968.1/mRNA.11715.1/mRNA.12347.3/mRNA.12625.3/mRNA.12824.1/mRNA.12960.2/mRNA.13005.1/mRNA.28433.1/mRNA.33554.1/mRNA.34924.1/mRNA.35311.1/mRNA.35654.1/mRNA.36269.1	13
BP	GO:0050819	negative regulation of coagulation	13/287	64/17390	3.18227e-11	4.02721e-10	2.57584e-10	mRNA.10968.1/mRNA.11715.1/mRNA.12347.3/mRNA.12625.3/mRNA.12824.1/mRNA.12960.2/mRNA.13005.1/mRNA.28433.1/mRNA.33554.1/mRNA.34924.1/mRNA.35311.1/mRNA.35654.1/mRNA.36269.1	13
BP	GO:0046716	muscle cell cellular homeostasis	17/287	127/17390	3.25678e-11	4.04177e-10	2.58516e-10	mRNA.10968.1/mRNA.11715.1/mRNA.12347.3/mRNA.12625.3/mRNA.12824.1/mRNA.12960.2/mRNA.13005.1/mRNA.23079.1/mRNA.28433.1/mRNA.29454.1/mRNA.33554.1/mRNA.34924.1/mRNA.35311.1/mRNA.35654.1/mRNA.36269.1/mRNA.7904.1/mRNA.9759.1	17
BP	GO:0015801	aromatic amino acid transport	9/287	22/17390	3.3039e-11	4.04177e-10	2.58516e-10	mRNA.14503.1/mRNA.16928.2/mRNA.16942.1/mRNA.17080.1/mRNA.17333.1/mRNA.17515.1/mRNA.18051.1/mRNA.30362.1/mRNA.4584.1	9
BP	GO:0034367	protein-containing complex remodeling	11/287	43/17390	7.35701e-11	8.85254e-10	5.66217e-10	mRNA.10968.1/mRNA.11715.1/mRNA.12347.3/mRNA.12625.3/mRNA.12960.2/mRNA.28433.1/mRNA.33554.1/mRNA.34924.1/mRNA.35311.1/mRNA.35654.1/mRNA.36269.1	11
BP	GO:0002576	platelet degranulation	17/287	139/17390	1.39992e-10	1.65732e-09	1.06004e-09	mRNA.10968.1/mRNA.11715.1/mRNA.12347.3/mRNA.12625.3/mRNA.12824.1/mRNA.12960.2/mRNA.13005.1/mRNA.20652.1/mRNA.23456.1/mRNA.24497.1/mRNA.28433.1/mRNA.28950.1/mRNA.33554.1/mRNA.34924.1/mRNA.35311.1/mRNA.35654.1/mRNA.36269.1	17
BP	GO:0060674	placenta blood vessel development	13/287	72/17390	1.52674e-10	1.77877e-09	1.13772e-09	mRNA.10968.1/mRNA.11715.1/mRNA.12347.3/mRNA.12625.3/mRNA.12824.1/mRNA.12960.2/mRNA.13005.1/mRNA.28433.1/mRNA.33554.1/mRNA.34924.1/mRNA.35311.1/mRNA.35654.1/mRNA.36269.1	13
BP	GO:0060706	cell differentiation involved in embryonic placenta development	13/287	76/17390	3.10028e-10	3.55563e-09	2.27422e-09	mRNA.10968.1/mRNA.11715.1/mRNA.12347.3/mRNA.12625.3/mRNA.12824.1/mRNA.12960.2/mRNA.13005.1/mRNA.28433.1/mRNA.33554.1/mRNA.34924.1/mRNA.35311.1/mRNA.35654.1/mRNA.36269.1	13
BP	GO:0042742	defense response to bacterium	29/287	449/17390	3.90422e-10	4.40877e-09	2.81989e-09	mRNA.1112.1/mRNA.1351.1/mRNA.1543.1/mRNA.1577.1/mRNA.1793.1/mRNA.1799.1/mRNA.1839.1/mRNA.2001.1/mRNA.2145.1/mRNA.2195.1/mRNA.2440.1/mRNA.2479.1/mRNA.2533.1/mRNA.2578.1/mRNA.2595.1/mRNA.2733.1/mRNA.2734.1/mRNA.2818.1/mRNA.2848.1/mRNA.2980.1/mRNA.30036.1/mRNA.30396.1/mRNA.31392.1/mRNA.32060.1/mRNA.3508.1/mRNA.3733.1/mRNA.3931.1/mRNA.3951.1/mRNA.4048.1	29
CC	GO:0031091	platelet alpha granule	13/229	98/16405	1.02456e-09	7.85496e-09	5.32052e-09	mRNA.10968.1/mRNA.11715.1/mRNA.12347.3/mRNA.12625.3/mRNA.12824.1/mRNA.12960.2/mRNA.13005.1/mRNA.28433.1/mRNA.33554.1/mRNA.34924.1/mRNA.35311.1/mRNA.35654.1/mRNA.36269.1	13
BP	GO:0060711	labyrinthine layer development	13/287	85/17390	1.31364e-09	1.46092e-08	9.3442e-09	mRNA.10968.1/mRNA.11715.1/mRNA.12347.3/mRNA.12625.3/mRNA.12824.1/mRNA.12960.2/mRNA.13005.1/mRNA.28433.1/mRNA.33554.1/mRNA.34924.1/mRNA.35311.1/mRNA.35654.1/mRNA.36269.1	13
BP	GO:0043536	positive regulation of blood vessel endothelial cell migration	13/287	92/17390	3.58138e-09	3.92348e-08	2.5095e-08	mRNA.10968.1/mRNA.11715.1/mRNA.12347.3/mRNA.12625.3/mRNA.12824.1/mRNA.12960.2/mRNA.13005.1/mRNA.28433.1/mRNA.33554.1/mRNA.34924.1/mRNA.35311.1/mRNA.35654.1/mRNA.36269.1	13
MF	GO:0003823	antigen binding	13/417	76/19816	6.05023e-09	4.38642e-08	2.61115e-08	mRNA.10968.1/mRNA.11715.1/mRNA.12347.3/mRNA.12625.3/mRNA.12824.1/mRNA.12960.2/mRNA.13005.1/mRNA.28433.1/mRNA.33554.1/mRNA.34924.1/mRNA.35311.1/mRNA.35654.1/mRNA.36269.1	13
MF	GO:0001968	fibronectin binding	11/417	51/19816	7.02508e-09	4.85065e-08	2.8875e-08	mRNA.10968.1/mRNA.11715.1/mRNA.12347.3/mRNA.12625.3/mRNA.12960.2/mRNA.28433.1/mRNA.33554.1/mRNA.34924.1/mRNA.35311.1/mRNA.35654.1/mRNA.36269.1	11
BP	GO:0030193	regulation of blood coagulation	13/287	94/17390	4.69142e-09	4.99058e-08	3.19203e-08	mRNA.10968.1/mRNA.11715.1/mRNA.12347.3/mRNA.12625.3/mRNA.12824.1/mRNA.12960.2/mRNA.13005.1/mRNA.28433.1/mRNA.33554.1/mRNA.34924.1/mRNA.35311.1/mRNA.35654.1/mRNA.36269.1	13
BP	GO:1900046	regulation of hemostasis	13/287	94/17390	4.69142e-09	4.99058e-08	3.19203e-08	mRNA.10968.1/mRNA.11715.1/mRNA.12347.3/mRNA.12625.3/mRNA.12824.1/mRNA.12960.2/mRNA.13005.1/mRNA.28433.1/mRNA.33554.1/mRNA.34924.1/mRNA.35311.1/mRNA.35654.1/mRNA.36269.1	13
BP	GO:0050818	regulation of coagulation	13/287	97/17390	6.94589e-09	7.28326e-08	4.65845e-08	mRNA.10968.1/mRNA.11715.1/mRNA.12347.3/mRNA.12625.3/mRNA.12824.1/mRNA.12960.2/mRNA.13005.1/mRNA.28433.1/mRNA.33554.1/mRNA.34924.1/mRNA.35311.1/mRNA.35654.1/mRNA.36269.1	13
CC	GO:0097546	ciliary base	11/229	81/16405	1.58568e-08	1.10304e-07	7.47138e-08	mRNA.17603.2/mRNA.17657.1/mRNA.25606.2/mRNA.25636.1/mRNA.26724.1/mRNA.28199.2/mRNA.32379.1/mRNA.3443.1/mRNA.36488.1/mRNA.6214.1/mRNA.9288.1	11
CC	GO:0009897	external side of plasma membrane	18/229	252/16405	1.63058e-08	1.10304e-07	7.47138e-08	mRNA.10968.1/mRNA.11715.1/mRNA.12347.3/mRNA.12625.3/mRNA.12824.1/mRNA.12960.2/mRNA.13005.1/mRNA.23079.1/mRNA.28433.1/mRNA.29454.1/mRNA.33554.1/mRNA.34924.1/mRNA.35311.1/mRNA.35654.1/mRNA.36269.1/mRNA.7904.1/mRNA.9150.1/mRNA.9759.1	18
BP	GO:0061045	negative regulation of wound healing	13/287	101/17390	1.14665e-08	1.18542e-07	7.58203e-08	mRNA.10968.1/mRNA.11715.1/mRNA.12347.3/mRNA.12625.3/mRNA.12824.1/mRNA.12960.2/mRNA.13005.1/mRNA.28433.1/mRNA.33554.1/mRNA.34924.1/mRNA.35311.1/mRNA.35654.1/mRNA.36269.1	13
MF	GO:0030246	carbohydrate binding	21/417	230/19816	1.97839e-08	1.30394e-07	7.7621e-08	mRNA.10270.1/mRNA.12884.1/mRNA.13026.1/mRNA.13758.1/mRNA.16941.1/mRNA.27259.1/mRNA.27415.1/mRNA.28171.1/mRNA.28478.1/mRNA.28842.1/mRNA.28998.1/mRNA.30036.1/mRNA.35890.1/mRNA.4320.1/mRNA.5148.1/mRNA.6312.1/mRNA.6433.1/mRNA.7572.1/mRNA.7691.1/mRNA.7940.1/mRNA.934.1	21
BP	GO:0051851	modulation by host of symbiont process	13/287	102/17390	1.29495e-08	1.32013e-07	8.4437e-08	mRNA.10968.1/mRNA.11715.1/mRNA.12347.3/mRNA.12625.3/mRNA.12824.1/mRNA.12960.2/mRNA.13005.1/mRNA.28433.1/mRNA.33554.1/mRNA.34924.1/mRNA.35311.1/mRNA.35654.1/mRNA.36269.1	13
BP	GO:0071827	plasma lipoprotein particle organization	11/287	69/17390	1.59472e-08	1.60346e-07	1.02559e-07	mRNA.10968.1/mRNA.11715.1/mRNA.12347.3/mRNA.12625.3/mRNA.12960.2/mRNA.28433.1/mRNA.33554.1/mRNA.34924.1/mRNA.35311.1/mRNA.35654.1/mRNA.36269.1	11
BP	GO:0006727	ommochrome biosynthetic process	9/287	41/17390	1.76773e-08	1.66348e-07	1.06398e-07	mRNA.14503.1/mRNA.16928.2/mRNA.16942.1/mRNA.17080.1/mRNA.17333.1/mRNA.17515.1/mRNA.18051.1/mRNA.30362.1/mRNA.4584.1	9
BP	GO:0008055	ocellus pigment biosynthetic process	9/287	41/17390	1.76773e-08	1.66348e-07	1.06398e-07	mRNA.14503.1/mRNA.16928.2/mRNA.16942.1/mRNA.17080.1/mRNA.17333.1/mRNA.17515.1/mRNA.18051.1/mRNA.30362.1/mRNA.4584.1	9
BP	GO:0033060	ocellus pigmentation	9/287	41/17390	1.76773e-08	1.66348e-07	1.06398e-07	mRNA.14503.1/mRNA.16928.2/mRNA.16942.1/mRNA.17080.1/mRNA.17333.1/mRNA.17515.1/mRNA.18051.1/mRNA.30362.1/mRNA.4584.1	9
BP	GO:0046152	ommochrome metabolic process	9/287	41/17390	1.76773e-08	1.66348e-07	1.06398e-07	mRNA.14503.1/mRNA.16928.2/mRNA.16942.1/mRNA.17080.1/mRNA.17333.1/mRNA.17515.1/mRNA.18051.1/mRNA.30362.1/mRNA.4584.1	9
BP	GO:0046158	ocellus pigment metabolic process	9/287	41/17390	1.76773e-08	1.66348e-07	1.06398e-07	mRNA.14503.1/mRNA.16928.2/mRNA.16942.1/mRNA.17080.1/mRNA.17333.1/mRNA.17515.1/mRNA.18051.1/mRNA.30362.1/mRNA.4584.1	9
BP	GO:0051702	biological process involved in interaction with symbiont	13/287	106/17390	2.07736e-08	1.9301e-07	1.23451e-07	mRNA.10968.1/mRNA.11715.1/mRNA.12347.3/mRNA.12625.3/mRNA.12824.1/mRNA.12960.2/mRNA.13005.1/mRNA.28433.1/mRNA.33554.1/mRNA.34924.1/mRNA.35311.1/mRNA.35654.1/mRNA.36269.1	13
BP	GO:0022617	extracellular matrix disassembly	13/287	107/17390	2.33012e-08	2.13789e-07	1.36741e-07	mRNA.10968.1/mRNA.11715.1/mRNA.12347.3/mRNA.12625.3/mRNA.12824.1/mRNA.12960.2/mRNA.13005.1/mRNA.28433.1/mRNA.33554.1/mRNA.34924.1/mRNA.35311.1/mRNA.35654.1/mRNA.36269.1	13
BP	GO:0040029	epigenetic regulation of gene expression	25/287	414/17390	2.56753e-08	2.32663e-07	1.48813e-07	mRNA.1010.1/mRNA.1255.1/mRNA.1299.1/mRNA.1325.1/mRNA.1336.1/mRNA.1565.1/mRNA.1600.1/mRNA.1642.1/mRNA.1688.1/mRNA.1842.1/mRNA.2098.1/mRNA.2188.1/mRNA.2199.1/mRNA.2236.1/mRNA.2287.1/mRNA.2461.1/mRNA.253.1/mRNA.3005.1/mRNA.3008.1/mRNA.3214.1/mRNA.3255.1/mRNA.3307.1/mRNA.3342.1/mRNA.3742.1/mRNA.3843.1	25
BP	GO:0042246	tissue regeneration	15/287	152/17390	3.36299e-08	3.00432e-07	1.92159e-07	mRNA.10968.1/mRNA.11715.1/mRNA.12347.3/mRNA.12625.3/mRNA.12824.1/mRNA.12960.2/mRNA.13005.1/mRNA.23456.1/mRNA.24497.1/mRNA.28433.1/mRNA.33554.1/mRNA.34924.1/mRNA.35311.1/mRNA.35654.1/mRNA.36269.1	15
BP	GO:0071825	protein-lipid complex subunit organization	11/287	74/17390	3.39725e-08	3.00432e-07	1.92159e-07	mRNA.10968.1/mRNA.11715.1/mRNA.12347.3/mRNA.12625.3/mRNA.12960.2/mRNA.28433.1/mRNA.33554.1/mRNA.34924.1/mRNA.35311.1/mRNA.35654.1/mRNA.36269.1	11
BP	GO:0090303	positive regulation of wound healing	13/287	115/17390	5.58728e-08	4.88222e-07	3.12272e-07	mRNA.10968.1/mRNA.11715.1/mRNA.12347.3/mRNA.12625.3/mRNA.12824.1/mRNA.12960.2/mRNA.13005.1/mRNA.28433.1/mRNA.33554.1/mRNA.34924.1/mRNA.35311.1/mRNA.35654.1/mRNA.36269.1	13
BP	GO:0010812	negative regulation of cell-substrate adhesion	13/287	121/17390	1.02744e-07	8.79559e-07	5.62575e-07	mRNA.10968.1/mRNA.11715.1/mRNA.12347.3/mRNA.12625.3/mRNA.12824.1/mRNA.12960.2/mRNA.13005.1/mRNA.28433.1/mRNA.33554.1/mRNA.34924.1/mRNA.35311.1/mRNA.35654.1/mRNA.36269.1	13
BP	GO:0006726	eye pigment biosynthetic process	10/287	65/17390	1.03055e-07	8.79559e-07	5.62575e-07	mRNA.14503.1/mRNA.16928.2/mRNA.16942.1/mRNA.17080.1/mRNA.17333.1/mRNA.17515.1/mRNA.18051.1/mRNA.30362.1/mRNA.4584.1/mRNA.6988.1	10
BP	GO:0042441	eye pigment metabolic process	10/287	67/17390	1.38676e-07	1.14298e-06	7.3106e-07	mRNA.14503.1/mRNA.16928.2/mRNA.16942.1/mRNA.17080.1/mRNA.17333.1/mRNA.17515.1/mRNA.18051.1/mRNA.30362.1/mRNA.4584.1/mRNA.6988.1	10
BP	GO:0043324	pigment metabolic process involved in developmental pigmentation	10/287	67/17390	1.38676e-07	1.14298e-06	7.3106e-07	mRNA.14503.1/mRNA.16928.2/mRNA.16942.1/mRNA.17080.1/mRNA.17333.1/mRNA.17515.1/mRNA.18051.1/mRNA.30362.1/mRNA.4584.1/mRNA.6988.1	10
BP	GO:0043474	pigment metabolic process involved in pigmentation	10/287	67/17390	1.38676e-07	1.14298e-06	7.3106e-07	mRNA.14503.1/mRNA.16928.2/mRNA.16942.1/mRNA.17080.1/mRNA.17333.1/mRNA.17515.1/mRNA.18051.1/mRNA.30362.1/mRNA.4584.1/mRNA.6988.1	10
BP	GO:1903706	regulation of hemopoiesis	25/287	452/17390	1.40147e-07	1.14298e-06	7.3106e-07	mRNA.1010.1/mRNA.1255.1/mRNA.1299.1/mRNA.1325.1/mRNA.1336.1/mRNA.1565.1/mRNA.1600.1/mRNA.1642.1/mRNA.1688.1/mRNA.1842.1/mRNA.2098.1/mRNA.2188.1/mRNA.2199.1/mRNA.2236.1/mRNA.2287.1/mRNA.2461.1/mRNA.253.1/mRNA.3005.1/mRNA.3008.1/mRNA.3214.1/mRNA.3255.1/mRNA.3307.1/mRNA.3342.1/mRNA.3742.1/mRNA.3843.1	25
BP	GO:0070327	thyroid hormone transport	7/287	26/17390	1.55861e-07	1.25716e-06	8.04095e-07	mRNA.14503.1/mRNA.16942.1/mRNA.17080.1/mRNA.17515.1/mRNA.18051.1/mRNA.30362.1/mRNA.321.1	7
BP	GO:0019221	cytokine-mediated signaling pathway	25/287	463/17390	2.20862e-07	1.76209e-06	1.12705e-06	mRNA.1010.1/mRNA.1255.1/mRNA.1299.1/mRNA.1325.1/mRNA.1336.1/mRNA.1565.1/mRNA.1600.1/mRNA.1642.1/mRNA.1688.1/mRNA.1842.1/mRNA.2098.1/mRNA.2188.1/mRNA.2199.1/mRNA.2236.1/mRNA.2287.1/mRNA.2461.1/mRNA.253.1/mRNA.3005.1/mRNA.3008.1/mRNA.3214.1/mRNA.3255.1/mRNA.3307.1/mRNA.3342.1/mRNA.3742.1/mRNA.3843.1	25
BP	GO:0043535	regulation of blood vessel endothelial cell migration	13/287	130/17390	2.3996e-07	1.89388e-06	1.21134e-06	mRNA.10968.1/mRNA.11715.1/mRNA.12347.3/mRNA.12625.3/mRNA.12824.1/mRNA.12960.2/mRNA.13005.1/mRNA.28433.1/mRNA.33554.1/mRNA.34924.1/mRNA.35311.1/mRNA.35654.1/mRNA.36269.1	13
BP	GO:0060112	generation of ovulation cycle rhythm	5/287	10/17390	2.78495e-07	2.17463e-06	1.39092e-06	mRNA.23079.1/mRNA.29454.1/mRNA.7904.1/mRNA.9150.1/mRNA.9759.1	5
BP	GO:0045445	myoblast differentiation	13/287	136/17390	4.06319e-07	3.13935e-06	2.00796e-06	mRNA.10968.1/mRNA.11715.1/mRNA.12347.3/mRNA.12625.3/mRNA.12824.1/mRNA.12960.2/mRNA.13005.1/mRNA.28433.1/mRNA.33554.1/mRNA.34924.1/mRNA.35311.1/mRNA.35654.1/mRNA.36269.1	13
BP	GO:0001892	embryonic placenta development	13/287	138/17390	4.81255e-07	3.67959e-06	2.3535e-06	mRNA.10968.1/mRNA.11715.1/mRNA.12347.3/mRNA.12625.3/mRNA.12824.1/mRNA.12960.2/mRNA.13005.1/mRNA.28433.1/mRNA.33554.1/mRNA.34924.1/mRNA.35311.1/mRNA.35654.1/mRNA.36269.1	13
BP	GO:0060408	regulation of acetylcholine metabolic process	5/287	11/17390	5.03685e-07	3.81139e-06	2.4378e-06	mRNA.23079.1/mRNA.29454.1/mRNA.7904.1/mRNA.9150.1/mRNA.9759.1	5
BP	GO:0022408	negative regulation of cell-cell adhesion	15/287	194/17390	8.23901e-07	6.1297e-06	3.92062e-06	mRNA.10968.1/mRNA.11715.1/mRNA.12347.3/mRNA.12625.3/mRNA.12824.1/mRNA.12960.2/mRNA.13005.1/mRNA.23456.1/mRNA.24497.1/mRNA.28433.1/mRNA.33554.1/mRNA.34924.1/mRNA.35311.1/mRNA.35654.1/mRNA.36269.1	15
BP	GO:0006310	DNA recombination	19/287	306/17390	8.43891e-07	6.1297e-06	3.92062e-06	mRNA.11592.1/mRNA.15693.1/mRNA.17125.1/mRNA.1748.1/mRNA.22306.1/mRNA.23439.1/mRNA.24969.1/mRNA.25456.1/mRNA.25780.1/mRNA.25917.1/mRNA.25948.1/mRNA.26035.1/mRNA.26379.1/mRNA.26562.1/mRNA.32127.1/mRNA.35036.1/mRNA.6836.1/mRNA.8424.1/mRNA.940.1	19
BP	GO:0001978	regulation of systemic arterial blood pressure by carotid sinus baroreceptor feedback	5/287	12/17390	8.51812e-07	6.1297e-06	3.92062e-06	mRNA.23079.1/mRNA.29454.1/mRNA.7904.1/mRNA.9150.1/mRNA.9759.1	5
BP	GO:0001982	baroreceptor response to decreased systemic arterial blood pressure	5/287	12/17390	8.51812e-07	6.1297e-06	3.92062e-06	mRNA.23079.1/mRNA.29454.1/mRNA.7904.1/mRNA.9150.1/mRNA.9759.1	5
BP	GO:0003025	regulation of systemic arterial blood pressure by baroreceptor feedback	5/287	12/17390	8.51812e-07	6.1297e-06	3.92062e-06	mRNA.23079.1/mRNA.29454.1/mRNA.7904.1/mRNA.9150.1/mRNA.9759.1	5
MF	GO:0015349	thyroid hormone transmembrane transporter activity	6/417	19/19816	1.80195e-06	1.13601e-05	6.76246e-06	mRNA.14503.1/mRNA.16942.1/mRNA.17080.1/mRNA.17515.1/mRNA.18051.1/mRNA.30362.1	6
BP	GO:0010595	positive regulation of endothelial cell migration	13/287	154/17390	1.68556e-06	1.20117e-05	7.68279e-06	mRNA.10968.1/mRNA.11715.1/mRNA.12347.3/mRNA.12625.3/mRNA.12824.1/mRNA.12960.2/mRNA.13005.1/mRNA.28433.1/mRNA.33554.1/mRNA.34924.1/mRNA.35311.1/mRNA.35654.1/mRNA.36269.1	13
BP	GO:1903035	negative regulation of response to wounding	13/287	155/17390	1.81307e-06	1.27961e-05	8.18449e-06	mRNA.10968.1/mRNA.11715.1/mRNA.12347.3/mRNA.12625.3/mRNA.12824.1/mRNA.12960.2/mRNA.13005.1/mRNA.28433.1/mRNA.33554.1/mRNA.34924.1/mRNA.35311.1/mRNA.35654.1/mRNA.36269.1	13
MF	GO:0015464	acetylcholine receptor activity	6/417	20/19816	2.52864e-06	1.52772e-05	9.09423e-06	mRNA.23079.1/mRNA.29454.1/mRNA.7904.1/mRNA.9150.1/mRNA.9513.1/mRNA.9759.1	6
BP	GO:1903036	positive regulation of response to wounding	13/287	164/17390	3.40701e-06	2.38166e-05	1.52333e-05	mRNA.10968.1/mRNA.11715.1/mRNA.12347.3/mRNA.12625.3/mRNA.12824.1/mRNA.12960.2/mRNA.13005.1/mRNA.28433.1/mRNA.33554.1/mRNA.34924.1/mRNA.35311.1/mRNA.35654.1/mRNA.36269.1	13
BP	GO:0071674	mononuclear cell migration	13/287	165/17390	3.64453e-06	2.52367e-05	1.61416e-05	mRNA.10968.1/mRNA.11715.1/mRNA.12347.3/mRNA.12625.3/mRNA.12824.1/mRNA.12960.2/mRNA.13005.1/mRNA.28433.1/mRNA.33554.1/mRNA.34924.1/mRNA.35311.1/mRNA.35654.1/mRNA.36269.1	13
BP	GO:0016525	negative regulation of angiogenesis	13/287	167/17390	4.16401e-06	2.85644e-05	1.82701e-05	mRNA.10968.1/mRNA.11715.1/mRNA.12347.3/mRNA.12625.3/mRNA.12824.1/mRNA.12960.2/mRNA.13005.1/mRNA.28433.1/mRNA.33554.1/mRNA.34924.1/mRNA.35311.1/mRNA.35654.1/mRNA.36269.1	13
BP	GO:0043252	sodium-independent organic anion transport	6/287	27/17390	4.24036e-06	2.88188e-05	1.84328e-05	mRNA.14503.1/mRNA.16942.1/mRNA.17080.1/mRNA.17515.1/mRNA.18051.1/mRNA.30362.1	6
BP	GO:0140059	dendrite arborization	5/287	16/17390	4.44968e-06	2.99639e-05	1.91652e-05	mRNA.23079.1/mRNA.29454.1/mRNA.7904.1/mRNA.9150.1/mRNA.9759.1	5
BP	GO:0035821	modulation of process of another organism	13/287	172/17390	5.75999e-06	3.84349e-05	2.45833e-05	mRNA.10968.1/mRNA.11715.1/mRNA.12347.3/mRNA.12625.3/mRNA.12824.1/mRNA.12960.2/mRNA.13005.1/mRNA.28433.1/mRNA.33554.1/mRNA.34924.1/mRNA.35311.1/mRNA.35654.1/mRNA.36269.1	13
MF	GO:0008201	heparin binding	11/417	98/19816	6.81466e-06	3.9525e-05	2.35285e-05	mRNA.10968.1/mRNA.11715.1/mRNA.12347.3/mRNA.12625.3/mRNA.12960.2/mRNA.28433.1/mRNA.33554.1/mRNA.34924.1/mRNA.35311.1/mRNA.35654.1/mRNA.36269.1	11
BP	GO:0048069	eye pigmentation	10/287	100/17390	5.99703e-06	3.9656e-05	2.53644e-05	mRNA.14503.1/mRNA.16928.2/mRNA.16942.1/mRNA.17080.1/mRNA.17333.1/mRNA.17515.1/mRNA.18051.1/mRNA.30362.1/mRNA.4584.1/mRNA.6988.1	10
BP	GO:0032691	negative regulation of interleukin-1 beta production	5/287	17/17390	6.21883e-06	4.03949e-05	2.5837e-05	mRNA.23079.1/mRNA.29454.1/mRNA.7904.1/mRNA.9150.1/mRNA.9759.1	5
BP	GO:1902430	negative regulation of amyloid-beta formation	5/287	17/17390	6.21883e-06	4.03949e-05	2.5837e-05	mRNA.23079.1/mRNA.29454.1/mRNA.7904.1/mRNA.9150.1/mRNA.9759.1	5
BP	GO:0044550	secondary metabolite biosynthetic process	9/287	81/17390	7.39377e-06	4.72546e-05	3.02245e-05	mRNA.14503.1/mRNA.16928.2/mRNA.16942.1/mRNA.17080.1/mRNA.17333.1/mRNA.17515.1/mRNA.18051.1/mRNA.30362.1/mRNA.4584.1	9
BP	GO:0010634	positive regulation of epithelial cell migration	13/287	176/17390	7.40364e-06	4.72546e-05	3.02245e-05	mRNA.10968.1/mRNA.11715.1/mRNA.12347.3/mRNA.12625.3/mRNA.12824.1/mRNA.12960.2/mRNA.13005.1/mRNA.28433.1/mRNA.33554.1/mRNA.34924.1/mRNA.35311.1/mRNA.35654.1/mRNA.36269.1	13
BP	GO:0007630	jump response	5/287	18/17390	8.49478e-06	5.37515e-05	3.438e-05	mRNA.23079.1/mRNA.29454.1/mRNA.7904.1/mRNA.9150.1/mRNA.9759.1	5
BP	GO:0097006	regulation of plasma lipoprotein particle levels	11/287	128/17390	8.99859e-06	5.64527e-05	3.61077e-05	mRNA.10968.1/mRNA.11715.1/mRNA.12347.3/mRNA.12625.3/mRNA.12960.2/mRNA.28433.1/mRNA.33554.1/mRNA.34924.1/mRNA.35311.1/mRNA.35654.1/mRNA.36269.1	11
BP	GO:0043534	blood vessel endothelial cell migration	13/287	180/17390	9.44808e-06	5.87702e-05	3.759e-05	mRNA.10968.1/mRNA.11715.1/mRNA.12347.3/mRNA.12625.3/mRNA.12824.1/mRNA.12960.2/mRNA.13005.1/mRNA.28433.1/mRNA.33554.1/mRNA.34924.1/mRNA.35311.1/mRNA.35654.1/mRNA.36269.1	13
BP	GO:2000181	negative regulation of blood vessel morphogenesis	13/287	185/17390	1.26922e-05	7.82863e-05	5.00727e-05	mRNA.10968.1/mRNA.11715.1/mRNA.12347.3/mRNA.12625.3/mRNA.12824.1/mRNA.12960.2/mRNA.13005.1/mRNA.28433.1/mRNA.33554.1/mRNA.34924.1/mRNA.35311.1/mRNA.35654.1/mRNA.36269.1	13
CC	GO:0019897	extrinsic component of plasma membrane	14/229	254/16405	1.38104e-05	8.82332e-05	5.97644e-05	mRNA.10968.1/mRNA.11715.1/mRNA.12347.3/mRNA.12625.3/mRNA.12824.1/mRNA.12960.2/mRNA.13005.1/mRNA.13758.1/mRNA.28433.1/mRNA.33554.1/mRNA.34924.1/mRNA.35311.1/mRNA.35654.1/mRNA.36269.1	14
MF	GO:0003887	DNA-directed DNA polymerase activity	8/417	55/19816	1.84232e-05	0.000102745	6.11622e-05	mRNA.24162.1/mRNA.24796.1/mRNA.24850.1/mRNA.25022.1/mRNA.25752.1/mRNA.26690.1/mRNA.29555.1/mRNA.30202.1	8
BP	GO:0045765	regulation of angiogenesis	18/287	344/17390	1.75803e-05	0.000107533	6.8779e-05	mRNA.10968.1/mRNA.11715.1/mRNA.12347.3/mRNA.12625.3/mRNA.12824.1/mRNA.12960.2/mRNA.13005.1/mRNA.23079.1/mRNA.28433.1/mRNA.29454.1/mRNA.33554.1/mRNA.34924.1/mRNA.35311.1/mRNA.35654.1/mRNA.36269.1/mRNA.7904.1/mRNA.9150.1/mRNA.9759.1	18
BP	GO:1901343	negative regulation of vasculature development	13/287	193/17390	1.99336e-05	0.000120919	7.73412e-05	mRNA.10968.1/mRNA.11715.1/mRNA.12347.3/mRNA.12625.3/mRNA.12824.1/mRNA.12960.2/mRNA.13005.1/mRNA.28433.1/mRNA.33554.1/mRNA.34924.1/mRNA.35311.1/mRNA.35654.1/mRNA.36269.1	13
BP	GO:0033567	DNA replication, Okazaki fragment processing	4/287	11/17390	2.18821e-05	0.000131652	8.42056e-05	mRNA.1748.1/mRNA.23439.1/mRNA.24969.1/mRNA.26035.1	4
BP	GO:0001976	nervous system process involved in regulation of systemic arterial blood pressure	5/287	22/17390	2.47325e-05	0.000145229	9.28901e-05	mRNA.23079.1/mRNA.29454.1/mRNA.7904.1/mRNA.9150.1/mRNA.9759.1	5
BP	GO:0042416	dopamine biosynthetic process	5/287	22/17390	2.47325e-05	0.000145229	9.28901e-05	mRNA.23079.1/mRNA.29454.1/mRNA.7904.1/mRNA.9150.1/mRNA.9759.1	5
BP	GO:1905906	regulation of amyloid fibril formation	5/287	22/17390	2.47325e-05	0.000145229	9.28901e-05	mRNA.23079.1/mRNA.29454.1/mRNA.7904.1/mRNA.9150.1/mRNA.9759.1	5
MF	GO:0017081	chloride channel regulator activity	5/417	18/19816	2.75311e-05	0.000147852	8.80136e-05	mRNA.23079.1/mRNA.29454.1/mRNA.7904.1/mRNA.9150.1/mRNA.9759.1	5
MF	GO:0022848	acetylcholine-gated cation-selective channel activity	6/417	30/19816	3.24116e-05	0.000167846	9.99156e-05	mRNA.23079.1/mRNA.26979.1/mRNA.29454.1/mRNA.7904.1/mRNA.9150.1/mRNA.9759.1	6
MF	GO:0042166	acetylcholine binding	5/417	19/19816	3.67201e-05	0.0001836	0.000109294	mRNA.23079.1/mRNA.29454.1/mRNA.7904.1/mRNA.9150.1/mRNA.9759.1	5
MF	GO:0034061	DNA polymerase activity	8/417	61/19816	3.99175e-05	0.000192935	0.00011485	mRNA.24162.1/mRNA.24796.1/mRNA.24850.1/mRNA.25022.1/mRNA.25752.1/mRNA.26690.1/mRNA.29555.1/mRNA.30202.1	8
BP	GO:0046148	pigment biosynthetic process	10/287	122/17390	3.47299e-05	0.000202315	0.000129403	mRNA.14503.1/mRNA.16928.2/mRNA.16942.1/mRNA.17080.1/mRNA.17333.1/mRNA.17515.1/mRNA.18051.1/mRNA.30362.1/mRNA.4584.1/mRNA.6988.1	10
BP	GO:0015074	DNA integration	7/287	56/17390	3.59919e-05	0.000208016	0.000133049	mRNA.12121.1/mRNA.12342.1/mRNA.18542.1/mRNA.26667.1/mRNA.28042.1/mRNA.4807.1/mRNA.8424.1	7
BP	GO:0008292	acetylcholine biosynthetic process	5/287	24/17390	3.88538e-05	0.000221075	0.000141402	mRNA.23079.1/mRNA.29454.1/mRNA.7904.1/mRNA.9150.1/mRNA.9759.1	5
BP	GO:1900620	acetate ester biosynthetic process	5/287	24/17390	3.88538e-05	0.000221075	0.000141402	mRNA.23079.1/mRNA.29454.1/mRNA.7904.1/mRNA.9150.1/mRNA.9759.1	5
BP	GO:0010951	negative regulation of endopeptidase activity	13/287	209/17390	4.58692e-05	0.000258801	0.000165531	mRNA.10968.1/mRNA.11715.1/mRNA.12347.3/mRNA.12625.3/mRNA.12960.2/mRNA.23456.1/mRNA.24497.1/mRNA.28433.1/mRNA.33554.1/mRNA.34924.1/mRNA.35311.1/mRNA.35654.1/mRNA.36269.1	13
BP	GO:0000727	double-strand break repair via break-induced replication	4/287	13/17390	4.61892e-05	0.000258801	0.000165531	mRNA.1748.1/mRNA.23439.1/mRNA.24969.1/mRNA.26035.1	4
MF	GO:0017116	single-stranded DNA helicase activity	4/417	11/19816	5.67332e-05	0.000265365	0.000157967	mRNA.1748.1/mRNA.23439.1/mRNA.24969.1/mRNA.26035.1	4
BP	GO:0045450	bicoid mRNA localization	5/287	25/17390	4.79152e-05	0.000266437	0.000170416	mRNA.25794.1/mRNA.27226.1/mRNA.5026.1/mRNA.7513.1/mRNA.7872.1	5
BP	GO:0010466	negative regulation of peptidase activity	13/287	212/17390	5.31261e-05	0.000293192	0.000187529	mRNA.10968.1/mRNA.11715.1/mRNA.12347.3/mRNA.12625.3/mRNA.12960.2/mRNA.23456.1/mRNA.24497.1/mRNA.28433.1/mRNA.33554.1/mRNA.34924.1/mRNA.35311.1/mRNA.35654.1/mRNA.36269.1	13
BP	GO:1901342	regulation of vasculature development	18/287	376/17390	5.64947e-05	0.000309456	0.000197931	mRNA.10968.1/mRNA.11715.1/mRNA.12347.3/mRNA.12625.3/mRNA.12824.1/mRNA.12960.2/mRNA.13005.1/mRNA.23079.1/mRNA.28433.1/mRNA.29454.1/mRNA.33554.1/mRNA.34924.1/mRNA.35311.1/mRNA.35654.1/mRNA.36269.1/mRNA.7904.1/mRNA.9150.1/mRNA.9759.1	18
BP	GO:0009713	catechol-containing compound biosynthetic process	6/287	42/17390	6.10478e-05	0.000329479	0.000210738	mRNA.23079.1/mRNA.29454.1/mRNA.6988.1/mRNA.7904.1/mRNA.9150.1/mRNA.9759.1	6
BP	GO:0042423	catecholamine biosynthetic process	6/287	42/17390	6.10478e-05	0.000329479	0.000210738	mRNA.23079.1/mRNA.29454.1/mRNA.6988.1/mRNA.7904.1/mRNA.9150.1/mRNA.9759.1	6
BP	GO:1902969	mitotic DNA replication	4/287	14/17390	6.38267e-05	0.000341962	0.000218722	mRNA.1748.1/mRNA.23439.1/mRNA.24969.1/mRNA.26035.1	4
MF	GO:0051087	chaperone binding	13/417	173/19816	7.90567e-05	0.000356901	0.000212457	mRNA.10968.1/mRNA.11715.1/mRNA.12347.3/mRNA.12625.3/mRNA.12824.1/mRNA.12960.2/mRNA.13005.1/mRNA.28433.1/mRNA.33554.1/mRNA.34924.1/mRNA.35311.1/mRNA.35654.1/mRNA.36269.1	13
MF	GO:0010521	telomerase inhibitor activity	4/417	12/19816	8.36872e-05	0.000356901	0.000212457	mRNA.1748.1/mRNA.23439.1/mRNA.24969.1/mRNA.26035.1	4
MF	GO:0043139	5'-3' DNA helicase activity	4/417	12/19816	8.36872e-05	0.000356901	0.000212457	mRNA.1748.1/mRNA.23439.1/mRNA.24969.1/mRNA.26035.1	4
BP	GO:0140058	neuron projection arborization	5/287	28/17390	8.51137e-05	0.000450407	0.000288085	mRNA.23079.1/mRNA.29454.1/mRNA.7904.1/mRNA.9150.1/mRNA.9759.1	5
BP	GO:0043504	mitochondrial DNA repair	4/287	15/17390	8.59088e-05	0.000450407	0.000288085	mRNA.1748.1/mRNA.23439.1/mRNA.24969.1/mRNA.26035.1	4
BP	GO:0051974	negative regulation of telomerase activity	4/287	15/17390	8.59088e-05	0.000450407	0.000288085	mRNA.1748.1/mRNA.23439.1/mRNA.24969.1/mRNA.26035.1	4
BP	GO:0010594	regulation of endothelial cell migration	13/287	223/17390	8.8966e-05	0.000463128	0.000296221	mRNA.10968.1/mRNA.11715.1/mRNA.12347.3/mRNA.12625.3/mRNA.12824.1/mRNA.12960.2/mRNA.13005.1/mRNA.28433.1/mRNA.33554.1/mRNA.34924.1/mRNA.35311.1/mRNA.35654.1/mRNA.36269.1	13
BP	GO:0061041	regulation of wound healing	13/287	225/17390	9.73501e-05	0.000503204	0.000321854	mRNA.10968.1/mRNA.11715.1/mRNA.12347.3/mRNA.12625.3/mRNA.12824.1/mRNA.12960.2/mRNA.13005.1/mRNA.28433.1/mRNA.33554.1/mRNA.34924.1/mRNA.35311.1/mRNA.35654.1/mRNA.36269.1	13
MF	GO:0015643	toxic substance binding	5/417	24/19816	0.000123071	0.000509867	0.000303514	mRNA.23079.1/mRNA.29454.1/mRNA.7904.1/mRNA.9150.1/mRNA.9759.1	5
BP	GO:0033240	positive regulation of cellular amine metabolic process	5/287	29/17390	0.000101467	0.000520816	0.000333119	mRNA.23079.1/mRNA.29454.1/mRNA.7904.1/mRNA.9150.1/mRNA.9759.1	5
BP	GO:0003084	positive regulation of systemic arterial blood pressure	5/287	30/17390	0.000120128	0.000608098	0.000388946	mRNA.23079.1/mRNA.29454.1/mRNA.7904.1/mRNA.9150.1/mRNA.9759.1	5
BP	GO:0014061	regulation of norepinephrine secretion	5/287	30/17390	0.000120128	0.000608098	0.000388946	mRNA.23079.1/mRNA.29454.1/mRNA.7904.1/mRNA.9150.1/mRNA.9759.1	5
BP	GO:0032692	negative regulation of interleukin-1 production	5/287	31/17390	0.000141311	0.000700827	0.000448256	mRNA.23079.1/mRNA.29454.1/mRNA.7904.1/mRNA.9150.1/mRNA.9759.1	5
BP	GO:1902992	negative regulation of amyloid precursor protein catabolic process	5/287	31/17390	0.000141311	0.000700827	0.000448256	mRNA.23079.1/mRNA.29454.1/mRNA.7904.1/mRNA.9150.1/mRNA.9759.1	5
BP	GO:1990000	amyloid fibril formation	5/287	31/17390	0.000141311	0.000700827	0.000448256	mRNA.23079.1/mRNA.29454.1/mRNA.7904.1/mRNA.9150.1/mRNA.9759.1	5
BP	GO:0046189	phenol-containing compound biosynthetic process	6/287	49/17390	0.000147741	0.000727799	0.000465507	mRNA.23079.1/mRNA.29454.1/mRNA.6988.1/mRNA.7904.1/mRNA.9150.1/mRNA.9759.1	6
BP	GO:0008291	acetylcholine metabolic process	5/287	32/17390	0.000165237	0.000803205	0.000513738	mRNA.23079.1/mRNA.29454.1/mRNA.7904.1/mRNA.9150.1/mRNA.9759.1	5
BP	GO:1900619	acetate ester metabolic process	5/287	32/17390	0.000165237	0.000803205	0.000513738	mRNA.23079.1/mRNA.29454.1/mRNA.7904.1/mRNA.9150.1/mRNA.9759.1	5
CC	GO:0005892	acetylcholine-gated channel complex	5/229	36/16405	0.000134384	0.000813378	0.000550938	mRNA.23079.1/mRNA.29454.1/mRNA.7904.1/mRNA.9150.1/mRNA.9759.1	5
MF	GO:0051880	G-quadruplex DNA binding	4/417	15/19816	0.000219488	0.000884047	0.000526257	mRNA.1748.1/mRNA.23439.1/mRNA.24969.1/mRNA.26035.1	4
BP	GO:0048243	norepinephrine secretion	5/287	33/17390	0.000192137	0.000927818	0.000593441	mRNA.23079.1/mRNA.29454.1/mRNA.7904.1/mRNA.9150.1/mRNA.9759.1	5
MF	GO:0005539	glycosaminoglycan binding	11/417	145/19816	0.000255037	0.000999468	0.000594965	mRNA.10968.1/mRNA.11715.1/mRNA.12347.3/mRNA.12625.3/mRNA.12960.2/mRNA.28433.1/mRNA.33554.1/mRNA.34924.1/mRNA.35311.1/mRNA.35654.1/mRNA.36269.1	11
BP	GO:0015874	norepinephrine transport	5/287	34/17390	0.000222249	0.00104571	0.000668847	mRNA.23079.1/mRNA.29454.1/mRNA.7904.1/mRNA.9150.1/mRNA.9759.1	5
BP	GO:0032225	regulation of synaptic transmission, dopaminergic	5/287	34/17390	0.000222249	0.00104571	0.000668847	mRNA.23079.1/mRNA.29454.1/mRNA.7904.1/mRNA.9150.1/mRNA.9759.1	5
BP	GO:1902004	positive regulation of amyloid-beta formation	5/287	34/17390	0.000222249	0.00104571	0.000668847	mRNA.23079.1/mRNA.29454.1/mRNA.7904.1/mRNA.9150.1/mRNA.9759.1	5
BP	GO:1902993	positive regulation of amyloid precursor protein catabolic process	5/287	34/17390	0.000222249	0.00104571	0.000668847	mRNA.23079.1/mRNA.29454.1/mRNA.7904.1/mRNA.9150.1/mRNA.9759.1	5
MF	GO:0004252	serine-type endopeptidase activity	13/417	197/19816	0.000288202	0.00109972	0.000654641	mRNA.10968.1/mRNA.11715.1/mRNA.12347.3/mRNA.12625.3/mRNA.12824.1/mRNA.12960.2/mRNA.13005.1/mRNA.28433.1/mRNA.33554.1/mRNA.34924.1/mRNA.35311.1/mRNA.35654.1/mRNA.36269.1	13
MF	GO:0008179	adenylate cyclase binding	5/417	29/19816	0.000315357	0.00117248	0.000697956	mRNA.23079.1/mRNA.29454.1/mRNA.7904.1/mRNA.9150.1/mRNA.9759.1	5
MF	GO:0098960	postsynaptic neurotransmitter receptor activity	7/417	63/19816	0.000348377	0.00126287	0.000751762	mRNA.23079.1/mRNA.26979.1/mRNA.29454.1/mRNA.7904.1/mRNA.9150.1/mRNA.9513.1/mRNA.9759.1	7
BP	GO:0007162	negative regulation of cell adhesion	15/287	318/17390	0.000274381	0.00128278	0.000820477	mRNA.10968.1/mRNA.11715.1/mRNA.12347.3/mRNA.12625.3/mRNA.12824.1/mRNA.12960.2/mRNA.13005.1/mRNA.23456.1/mRNA.24497.1/mRNA.28433.1/mRNA.33554.1/mRNA.34924.1/mRNA.35311.1/mRNA.35654.1/mRNA.36269.1	15
BP	GO:0044806	G-quadruplex DNA unwinding	4/287	20/17390	0.000285711	0.00132729	0.000848948	mRNA.1748.1/mRNA.23439.1/mRNA.24969.1/mRNA.26035.1	4
BP	GO:0035095	behavioral response to nicotine	5/287	36/17390	0.000293111	0.00134465	0.000860051	mRNA.23079.1/mRNA.29454.1/mRNA.7904.1/mRNA.9150.1/mRNA.9759.1	5
BP	GO:1903831	signal transduction involved in cellular response to ammonium ion	5/287	36/17390	0.000293111	0.00134465	0.000860051	mRNA.23079.1/mRNA.29454.1/mRNA.7904.1/mRNA.9150.1/mRNA.9759.1	5
BP	GO:0032102	negative regulation of response to external stimulus	18/287	431/17390	0.000308925	0.00140839	0.00090082	mRNA.10968.1/mRNA.11715.1/mRNA.12347.3/mRNA.12625.3/mRNA.12824.1/mRNA.12960.2/mRNA.13005.1/mRNA.23079.1/mRNA.28433.1/mRNA.29454.1/mRNA.33554.1/mRNA.34924.1/mRNA.35311.1/mRNA.35654.1/mRNA.36269.1/mRNA.7904.1/mRNA.9150.1/mRNA.9759.1	18
BP	GO:0001890	placenta development	13/287	254/17390	0.000321113	0.00145492	0.00093058	mRNA.10968.1/mRNA.11715.1/mRNA.12347.3/mRNA.12625.3/mRNA.12824.1/mRNA.12960.2/mRNA.13005.1/mRNA.28433.1/mRNA.33554.1/mRNA.34924.1/mRNA.35311.1/mRNA.35654.1/mRNA.36269.1	13
CC	GO:0043601	nuclear replisome	4/229	23/16405	0.000265846	0.00152862	0.0010354	mRNA.1748.1/mRNA.23439.1/mRNA.24969.1/mRNA.26035.1	4
MF	GO:1904315	transmitter-gated ion channel activity involved in regulation of postsynaptic membrane potential	6/417	47/19816	0.00043354	0.00153325	0.000912717	mRNA.23079.1/mRNA.26979.1/mRNA.29454.1/mRNA.7904.1/mRNA.9150.1/mRNA.9759.1	6
BP	GO:0042401	cellular biogenic amine biosynthetic process	6/287	57/17390	0.00034337	0.00154622	0.000988978	mRNA.23079.1/mRNA.29454.1/mRNA.6988.1/mRNA.7904.1/mRNA.9150.1/mRNA.9759.1	6
CC	GO:0030673	axolemma	5/229	42/16405	0.000283295	0.00155138	0.00105082	mRNA.23079.1/mRNA.29454.1/mRNA.7904.1/mRNA.9150.1/mRNA.9759.1	5
BP	GO:0032715	negative regulation of interleukin-6 production	5/287	38/17390	0.000379899	0.00170028	0.00108752	mRNA.23079.1/mRNA.29454.1/mRNA.7904.1/mRNA.9150.1/mRNA.9759.1	5
MF	GO:0008061	chitin binding	9/417	109/19816	0.000495344	0.00171012	0.001018	mRNA.10002.1/mRNA.10042.1/mRNA.10277.1/mRNA.10448.3/mRNA.33987.1/mRNA.8875.2/mRNA.8995.1/mRNA.9649.1/mRNA.9733.1	9
BP	GO:0006273	lagging strand elongation	4/287	22/17390	0.0004203	0.0018697	0.00119588	mRNA.1748.1/mRNA.23439.1/mRNA.24969.1/mRNA.26035.1	4
CC	GO:0030894	replisome	4/229	25/16405	0.000371558	0.00187833	0.00127228	mRNA.1748.1/mRNA.23439.1/mRNA.24969.1/mRNA.26035.1	4
CC	GO:0034774	secretory granule lumen	15/229	388/16405	0.000375666	0.00187833	0.00127228	mRNA.10968.1/mRNA.11715.1/mRNA.12347.3/mRNA.12625.3/mRNA.12824.1/mRNA.12960.2/mRNA.13005.1/mRNA.23456.1/mRNA.24497.1/mRNA.28433.1/mRNA.33554.1/mRNA.34924.1/mRNA.35311.1/mRNA.35654.1/mRNA.36269.1	15
MF	GO:0099529	neurotransmitter receptor activity involved in regulation of postsynaptic membrane potential	6/417	50/19816	0.000608481	0.00205186	0.00122143	mRNA.23079.1/mRNA.26979.1/mRNA.29454.1/mRNA.7904.1/mRNA.9150.1/mRNA.9759.1	6
BP	GO:0095500	acetylcholine receptor signaling pathway	5/287	40/17390	0.000484807	0.00210561	0.00134677	mRNA.23079.1/mRNA.29454.1/mRNA.7904.1/mRNA.9150.1/mRNA.9759.1	5
BP	GO:1902003	regulation of amyloid-beta formation	5/287	40/17390	0.000484807	0.00210561	0.00134677	mRNA.23079.1/mRNA.29454.1/mRNA.7904.1/mRNA.9150.1/mRNA.9759.1	5
BP	GO:1905144	response to acetylcholine	5/287	40/17390	0.000484807	0.00210561	0.00134677	mRNA.23079.1/mRNA.29454.1/mRNA.7904.1/mRNA.9150.1/mRNA.9759.1	5
BP	GO:1905145	cellular response to acetylcholine	5/287	40/17390	0.000484807	0.00210561	0.00134677	mRNA.23079.1/mRNA.29454.1/mRNA.7904.1/mRNA.9150.1/mRNA.9759.1	5
BP	GO:0000722	telomere maintenance via recombination	4/287	23/17390	0.000502221	0.00216841	0.00138694	mRNA.1748.1/mRNA.23439.1/mRNA.24969.1/mRNA.26035.1	4
BP	GO:0010460	positive regulation of heart rate	5/287	41/17390	0.000544773	0.00233838	0.00149565	mRNA.23079.1/mRNA.29454.1/mRNA.7904.1/mRNA.9150.1/mRNA.9759.1	5
BP	GO:0019748	secondary metabolic process	11/287	203/17390	0.000571549	0.00243905	0.00156004	mRNA.14503.1/mRNA.1671.1/mRNA.16928.2/mRNA.16942.1/mRNA.17080.1/mRNA.17333.1/mRNA.17515.1/mRNA.18051.1/mRNA.30362.1/mRNA.321.1/mRNA.4584.1	11
BP	GO:0032651	regulation of interleukin-1 beta production	5/287	42/17390	0.000610141	0.00257381	0.00164624	mRNA.23079.1/mRNA.29454.1/mRNA.7904.1/mRNA.9150.1/mRNA.9759.1	5
BP	GO:0098926	postsynaptic signal transduction	5/287	42/17390	0.000610141	0.00257381	0.00164624	mRNA.23079.1/mRNA.29454.1/mRNA.7904.1/mRNA.9150.1/mRNA.9759.1	5
CC	GO:0060205	cytoplasmic vesicle lumen	15/229	402/16405	0.000543613	0.00260481	0.00176436	mRNA.10968.1/mRNA.11715.1/mRNA.12347.3/mRNA.12625.3/mRNA.12824.1/mRNA.12960.2/mRNA.13005.1/mRNA.23456.1/mRNA.24497.1/mRNA.28433.1/mRNA.33554.1/mRNA.34924.1/mRNA.35311.1/mRNA.35654.1/mRNA.36269.1	15
BP	GO:0046886	positive regulation of hormone biosynthetic process	5/287	43/17390	0.000681216	0.00285721	0.0018275	mRNA.23079.1/mRNA.29454.1/mRNA.7904.1/mRNA.9150.1/mRNA.9759.1	5
BP	GO:0010632	regulation of epithelial cell migration	13/287	277/17390	0.000727553	0.00303423	0.00194072	mRNA.10968.1/mRNA.11715.1/mRNA.12347.3/mRNA.12625.3/mRNA.12824.1/mRNA.12960.2/mRNA.13005.1/mRNA.28433.1/mRNA.33554.1/mRNA.34924.1/mRNA.35311.1/mRNA.35654.1/mRNA.36269.1	13
BP	GO:0032720	negative regulation of tumor necrosis factor production	5/287	44/17390	0.000758306	0.00309783	0.0019814	mRNA.23079.1/mRNA.29454.1/mRNA.7904.1/mRNA.9150.1/mRNA.9759.1	5
BP	GO:1900273	positive regulation of long-term synaptic potentiation	5/287	44/17390	0.000758306	0.00309783	0.0019814	mRNA.23079.1/mRNA.29454.1/mRNA.7904.1/mRNA.9150.1/mRNA.9759.1	5
BP	GO:1902991	regulation of amyloid precursor protein catabolic process	5/287	44/17390	0.000758306	0.00309783	0.0019814	mRNA.23079.1/mRNA.29454.1/mRNA.7904.1/mRNA.9150.1/mRNA.9759.1	5
BP	GO:0009309	amine biosynthetic process	6/287	66/17390	0.000759686	0.00309783	0.0019814	mRNA.23079.1/mRNA.29454.1/mRNA.6988.1/mRNA.7904.1/mRNA.9150.1/mRNA.9759.1	6
CC	GO:0031983	vesicle lumen	15/229	411/16405	0.000682524	0.00313961	0.0021266	mRNA.10968.1/mRNA.11715.1/mRNA.12347.3/mRNA.12625.3/mRNA.12824.1/mRNA.12960.2/mRNA.13005.1/mRNA.23456.1/mRNA.24497.1/mRNA.28433.1/mRNA.33554.1/mRNA.34924.1/mRNA.35311.1/mRNA.35654.1/mRNA.36269.1	15
BP	GO:0045777	positive regulation of blood pressure	5/287	45/17390	0.000841727	0.00341341	0.00218325	mRNA.23079.1/mRNA.29454.1/mRNA.7904.1/mRNA.9150.1/mRNA.9759.1	5
BP	GO:0043542	endothelial cell migration	13/287	283/17390	0.000886292	0.00357439	0.00228621	mRNA.10968.1/mRNA.11715.1/mRNA.12347.3/mRNA.12625.3/mRNA.12824.1/mRNA.12960.2/mRNA.13005.1/mRNA.28433.1/mRNA.33554.1/mRNA.34924.1/mRNA.35311.1/mRNA.35654.1/mRNA.36269.1	13
BP	GO:1903556	negative regulation of tumor necrosis factor superfamily cytokine production	5/287	46/17390	0.000931798	0.00373737	0.00239046	mRNA.23079.1/mRNA.29454.1/mRNA.7904.1/mRNA.9150.1/mRNA.9759.1	5
MF	GO:0008028	monocarboxylic acid transmembrane transporter activity	9/417	123/19816	0.00118251	0.00389692	0.00231976	mRNA.14503.1/mRNA.16928.2/mRNA.16942.1/mRNA.17080.1/mRNA.17333.1/mRNA.17515.1/mRNA.18051.1/mRNA.30362.1/mRNA.4584.1	9
MF	GO:0008236	serine-type peptidase activity	13/417	230/19816	0.00123088	0.00396616	0.00236098	mRNA.10968.1/mRNA.11715.1/mRNA.12347.3/mRNA.12625.3/mRNA.12824.1/mRNA.12960.2/mRNA.13005.1/mRNA.28433.1/mRNA.33554.1/mRNA.34924.1/mRNA.35311.1/mRNA.35654.1/mRNA.36269.1	13
BP	GO:0051823	regulation of synapse structural plasticity	5/287	47/17390	0.00102884	0.00410419	0.00262508	mRNA.23079.1/mRNA.29454.1/mRNA.7904.1/mRNA.9150.1/mRNA.9759.1	5
BP	GO:0001963	synaptic transmission, dopaminergic	5/287	48/17390	0.00113319	0.00447184	0.00286023	mRNA.23079.1/mRNA.29454.1/mRNA.7904.1/mRNA.9150.1/mRNA.9759.1	5
BP	GO:0032352	positive regulation of hormone metabolic process	5/287	48/17390	0.00113319	0.00447184	0.00286023	mRNA.23079.1/mRNA.29454.1/mRNA.7904.1/mRNA.9150.1/mRNA.9759.1	5
MF	GO:0043138	3'-5' DNA helicase activity	4/417	24/19816	0.00147094	0.00463665	0.00276011	mRNA.1748.1/mRNA.23439.1/mRNA.24969.1/mRNA.26035.1	4
BP	GO:0032211	negative regulation of telomere maintenance via telomerase	4/287	30/17390	0.00141954	0.00557188	0.00356383	mRNA.1748.1/mRNA.23439.1/mRNA.24969.1/mRNA.26035.1	4
CC	GO:0098802	plasma membrane signaling receptor complex	9/229	187/16405	0.00127446	0.00563704	0.00381822	mRNA.12581.1/mRNA.23079.1/mRNA.29454.1/mRNA.30489.1/mRNA.31773.1/mRNA.6436.1/mRNA.7904.1/mRNA.9150.1/mRNA.9759.1	9
MF	GO:0017171	serine hydrolase activity	13/417	241/19816	0.00186783	0.00576246	0.00343029	mRNA.10968.1/mRNA.11715.1/mRNA.12347.3/mRNA.12625.3/mRNA.12824.1/mRNA.12960.2/mRNA.13005.1/mRNA.28433.1/mRNA.33554.1/mRNA.34924.1/mRNA.35311.1/mRNA.35654.1/mRNA.36269.1	13
BP	GO:0007317	regulation of pole plasm oskar mRNA localization	5/287	51/17390	0.00149339	0.00576921	0.00369004	mRNA.25794.1/mRNA.27226.1/mRNA.5026.1/mRNA.7513.1/mRNA.7872.1	5
BP	GO:0032611	interleukin-1 beta production	5/287	51/17390	0.00149339	0.00576921	0.00369004	mRNA.23079.1/mRNA.29454.1/mRNA.7904.1/mRNA.9150.1/mRNA.9759.1	5
BP	GO:1904580	regulation of intracellular mRNA localization	5/287	51/17390	0.00149339	0.00576921	0.00369004	mRNA.25794.1/mRNA.27226.1/mRNA.5026.1/mRNA.7513.1/mRNA.7872.1	5
BP	GO:0010810	regulation of cell-substrate adhesion	13/287	302/17390	0.00159277	0.00612092	0.003915	mRNA.10968.1/mRNA.11715.1/mRNA.12347.3/mRNA.12625.3/mRNA.12824.1/mRNA.12960.2/mRNA.13005.1/mRNA.28433.1/mRNA.33554.1/mRNA.34924.1/mRNA.35311.1/mRNA.35654.1/mRNA.36269.1	13
BP	GO:1904645	response to amyloid-beta	5/287	54/17390	0.00193148	0.00734563	0.00469834	mRNA.23079.1/mRNA.29454.1/mRNA.7904.1/mRNA.9150.1/mRNA.9759.1	5
BP	GO:2000463	positive regulation of excitatory postsynaptic potential	5/287	54/17390	0.00193148	0.00734563	0.00469834	mRNA.23079.1/mRNA.29454.1/mRNA.7904.1/mRNA.9150.1/mRNA.9759.1	5
BP	GO:0009408	response to heat	14/287	347/17390	0.00195599	0.00740048	0.00473342	mRNA.10968.1/mRNA.11715.1/mRNA.12347.3/mRNA.12625.3/mRNA.12824.1/mRNA.12960.2/mRNA.13005.1/mRNA.28433.1/mRNA.321.1/mRNA.33554.1/mRNA.34924.1/mRNA.35311.1/mRNA.35654.1/mRNA.36269.1	14
BP	GO:0022407	regulation of cell-cell adhesion	15/287	389/17390	0.00212058	0.00798209	0.00510542	mRNA.10968.1/mRNA.11715.1/mRNA.12347.3/mRNA.12625.3/mRNA.12824.1/mRNA.12960.2/mRNA.13005.1/mRNA.23456.1/mRNA.24497.1/mRNA.28433.1/mRNA.33554.1/mRNA.34924.1/mRNA.35311.1/mRNA.35654.1/mRNA.36269.1	15
BP	GO:0019228	neuronal action potential	5/287	56/17390	0.00227143	0.00846308	0.00541307	mRNA.23079.1/mRNA.29454.1/mRNA.7904.1/mRNA.9150.1/mRNA.9759.1	5
BP	GO:1902875	regulation of embryonic pattern specification	5/287	56/17390	0.00227143	0.00846308	0.00541307	mRNA.25794.1/mRNA.27226.1/mRNA.5026.1/mRNA.7513.1/mRNA.7872.1	5
BP	GO:0050900	leukocyte migration	14/287	355/17390	0.00240965	0.00893276	0.00571348	mRNA.10968.1/mRNA.11715.1/mRNA.12347.3/mRNA.12625.3/mRNA.12824.1/mRNA.12960.2/mRNA.13005.1/mRNA.28433.1/mRNA.33554.1/mRNA.34779.1/mRNA.34924.1/mRNA.35311.1/mRNA.35654.1/mRNA.36269.1	14
BP	GO:0051091	positive regulation of DNA-binding transcription factor activity	11/287	243/17390	0.00243105	0.00896677	0.00573524	mRNA.17603.2/mRNA.17657.1/mRNA.25606.2/mRNA.25636.1/mRNA.26724.1/mRNA.28199.2/mRNA.32379.1/mRNA.3443.1/mRNA.36488.1/mRNA.6214.1/mRNA.9288.1	11
BP	GO:0032652	regulation of interleukin-1 production	5/287	57/17390	0.00245682	0.00897166	0.00573836	mRNA.23079.1/mRNA.29454.1/mRNA.7904.1/mRNA.9150.1/mRNA.9759.1	5
BP	GO:0034205	amyloid-beta formation	5/287	57/17390	0.00245682	0.00897166	0.00573836	mRNA.23079.1/mRNA.29454.1/mRNA.7904.1/mRNA.9150.1/mRNA.9759.1	5
BP	GO:0031297	replication fork processing	4/287	35/17390	0.00254259	0.0092389	0.00590929	mRNA.1748.1/mRNA.23439.1/mRNA.24969.1/mRNA.26035.1	4
BP	GO:0050893	sensory processing	5/287	58/17390	0.00265296	0.00959246	0.00613543	mRNA.23079.1/mRNA.29454.1/mRNA.7904.1/mRNA.9150.1/mRNA.9759.1	5
