# Supplementary material for: Tracing the evolution of tissue inhibitor of metalloproteinases in Metazoa with the Pteria penguin genome
Source: iScience. 2023 Nov 25;27(1):108579. doi: 10.1016/j.isci.2023.108579 (PMC10755359; doi:10.1016/j.isci.2023.108579)
Supplement: Table S9. From the seventeen molluscs and one brachiopod, the sequences identified as putative TIMPs or from the same HOG as putative TIMPs, related to Figures 2B, S2, S4, and S5 [file mmc10.xlsx]

## Sheet: Table S9
Table S9 From the seventeen molluscs and one brachiopod, the sequences identified as putative TIMPs or from the same HOG as putative TIMPs, related to Figure 2B, Figure S2, Figure S4 and Figure S5.
Accession ID for protein	Accession ID for gene	Sequence classification	From which species	From which HOG	From which OG	HOG or OG classification
XP_052284409.1	LOC127880932	core Mollusca-Brachiopoda TIMP	Dreissena polymorpha	HOG0001471	OG0000659	core Mollusca-Brachiopoda TIMP HOG
XP_052284410.1	LOC127880932	duplicate sequence	Dreissena polymorpha	HOG0001471	OG0000659	core Mollusca-Brachiopoda TIMP HOG
XP_052284411.1	LOC127880932	other sequence	Dreissena polymorpha	HOG0001471	OG0000659	core Mollusca-Brachiopoda TIMP HOG
XP_046355991.2	LOC124134931	other sequence	Haliotis rufescens	HOG0001471	OG0000659	core Mollusca-Brachiopoda TIMP HOG
XP_013388799.2	LOC106157630	core Mollusca-Brachiopoda TIMP	Lingula anatina	HOG0001471	OG0000659	core Mollusca-Brachiopoda TIMP HOG
XP_013408084.1	LOC106172048	core Mollusca-Brachiopoda TIMP	Lingula anatina	HOG0001471	OG0000659	core Mollusca-Brachiopoda TIMP HOG
XP_013408085.1	LOC106172048	duplicate sequence	Lingula anatina	HOG0001471	OG0000659	core Mollusca-Brachiopoda TIMP HOG
NP_001292265.1	LOC105323667	core Mollusca-Brachiopoda TIMP	Magallana gigas	HOG0001471	OG0000659	core Mollusca-Brachiopoda TIMP HOG
NP_001292268.1	LOC105323677	duplicate sequence	Magallana gigas	HOG0001471	OG0000659	core Mollusca-Brachiopoda TIMP HOG
XP_011421049.2	LOC105323677	core Mollusca-Brachiopoda TIMP	Magallana gigas	HOG0001471	OG0000659	core Mollusca-Brachiopoda TIMP HOG
XP_011421474.2	LOC105324115	core Mollusca-Brachiopoda TIMP	Magallana gigas	HOG0001471	OG0000659	core Mollusca-Brachiopoda TIMP HOG
XP_011421746.2	LOC105324385	core Mollusca-Brachiopoda TIMP	Magallana gigas	HOG0001471	OG0000659	core Mollusca-Brachiopoda TIMP HOG
XP_011433191.2	LOC105332332	core Mollusca-Brachiopoda TIMP	Magallana gigas	HOG0001471	OG0000659	core Mollusca-Brachiopoda TIMP HOG
XP_011436969.2	LOC105335006	core Mollusca-Brachiopoda TIMP	Magallana gigas	HOG0001471	OG0000659	core Mollusca-Brachiopoda TIMP HOG
XP_011447814.2	LOC105342536	core Mollusca-Brachiopoda TIMP	Magallana gigas	HOG0001471	OG0000659	core Mollusca-Brachiopoda TIMP HOG
XP_011453222.2	LOC105346379	core Mollusca-Brachiopoda TIMP	Magallana gigas	HOG0001471	OG0000659	core Mollusca-Brachiopoda TIMP HOG
XP_019930139.2	LOC105346381	core Mollusca-Brachiopoda TIMP	Magallana gigas	HOG0001471	OG0000659	core Mollusca-Brachiopoda TIMP HOG
XP_034305260.1	LOC105342536	other sequence	Magallana gigas	HOG0001471	OG0000659	core Mollusca-Brachiopoda TIMP HOG
XP_034305261.1	LOC105342536	duplicate sequence	Magallana gigas	HOG0001471	OG0000659	core Mollusca-Brachiopoda TIMP HOG
XP_034305262.1	LOC105342536	duplicate sequence	Magallana gigas	HOG0001471	OG0000659	core Mollusca-Brachiopoda TIMP HOG
XP_034305589.1	LOC105346382	core Mollusca-Brachiopoda TIMP	Magallana gigas	HOG0001471	OG0000659	core Mollusca-Brachiopoda TIMP HOG
XP_034308210.1	LOC117683253	core Mollusca-Brachiopoda TIMP	Magallana gigas	HOG0001471	OG0000659	core Mollusca-Brachiopoda TIMP HOG
XP_034308211.1	LOC105346380	core Mollusca-Brachiopoda TIMP	Magallana gigas	HOG0001471	OG0000659	core Mollusca-Brachiopoda TIMP HOG
XP_034308212.1	LOC105346390	core Mollusca-Brachiopoda TIMP	Magallana gigas	HOG0001471	OG0000659	core Mollusca-Brachiopoda TIMP HOG
XP_034308363.1	LOC105340563	other sequence	Magallana gigas	HOG0001471	OG0000659	core Mollusca-Brachiopoda TIMP HOG
XP_034316987.1	LOC117686271	core Mollusca-Brachiopoda TIMP	Magallana gigas	HOG0001471	OG0000659	core Mollusca-Brachiopoda TIMP HOG
XP_034316991.1	LOC117686275	core Mollusca-Brachiopoda TIMP	Magallana gigas	HOG0001471	OG0000659	core Mollusca-Brachiopoda TIMP HOG
XP_034316992.1	LOC117680510	core Mollusca-Brachiopoda TIMP	Magallana gigas	HOG0001471	OG0000659	core Mollusca-Brachiopoda TIMP HOG
XP_034316993.1	LOC117686276	core Mollusca-Brachiopoda TIMP	Magallana gigas	HOG0001471	OG0000659	core Mollusca-Brachiopoda TIMP HOG
XP_034316997.1	LOC105348621	core Mollusca-Brachiopoda TIMP	Magallana gigas	HOG0001471	OG0000659	core Mollusca-Brachiopoda TIMP HOG
XP_034316998.1	LOC117686279	core Mollusca-Brachiopoda TIMP	Magallana gigas	HOG0001471	OG0000659	core Mollusca-Brachiopoda TIMP HOG
XP_034316999.1	LOC117686280	core Mollusca-Brachiopoda TIMP	Magallana gigas	HOG0001471	OG0000659	core Mollusca-Brachiopoda TIMP HOG
XP_034317000.1	LOC117686281	core Mollusca-Brachiopoda TIMP	Magallana gigas	HOG0001471	OG0000659	core Mollusca-Brachiopoda TIMP HOG
MMAM00000004332	MMAG00000003772	core Mollusca-Brachiopoda TIMP	Margaritifera margaritifera	HOG0001471	OG0000659	core Mollusca-Brachiopoda TIMP HOG
XP_045165989.2	LOC123529644	core Mollusca-Brachiopoda TIMP	Mercenaria mercenaria	HOG0001471	OG0000659	core Mollusca-Brachiopoda TIMP HOG
XP_045165990.2	LOC123529644	duplicate sequence	Mercenaria mercenaria	HOG0001471	OG0000659	core Mollusca-Brachiopoda TIMP HOG
XP_021341354.1	LOC110442168	core Mollusca-Brachiopoda TIMP	Mizuhopecten yessoensis	HOG0001471	OG0000659	core Mollusca-Brachiopoda TIMP HOG
XP_021350958.1	LOC110448829	core Mollusca-Brachiopoda TIMP	Mizuhopecten yessoensis	HOG0001471	OG0000659	core Mollusca-Brachiopoda TIMP HOG
XP_021370349.1	LOC110461261	other sequence	Mizuhopecten yessoensis	HOG0001471	OG0000659	core Mollusca-Brachiopoda TIMP HOG
XP_052779680.1	LOC128216957	core Mollusca-Brachiopoda TIMP	Mya arenaria	HOG0001471	OG0000659	core Mollusca-Brachiopoda TIMP HOG
XP_052779681.1	LOC128216957	duplicate sequence	Mya arenaria	HOG0001471	OG0000659	core Mollusca-Brachiopoda TIMP HOG
XP_052779682.1	LOC128216957	other sequence	Mya arenaria	HOG0001471	OG0000659	core Mollusca-Brachiopoda TIMP HOG
XP_052061206.1	LOC127701354	core Mollusca-Brachiopoda TIMP	Mytilus californianus	HOG0001471	OG0000659	core Mollusca-Brachiopoda TIMP HOG
XP_052063253.1	LOC127702960	core Mollusca-Brachiopoda TIMP	Mytilus californianus	HOG0001471	OG0000659	core Mollusca-Brachiopoda TIMP HOG
XP_052063264.1	LOC127702960	duplicate sequence	Mytilus californianus	HOG0001471	OG0000659	core Mollusca-Brachiopoda TIMP HOG
XP_052073181.1	LOC127711228	core Mollusca-Brachiopoda TIMP	Mytilus californianus	HOG0001471	OG0000659	core Mollusca-Brachiopoda TIMP HOG
XP_052092888.1	LOC127729218	core Mollusca-Brachiopoda TIMP	Mytilus californianus	HOG0001471	OG0000659	core Mollusca-Brachiopoda TIMP HOG
XP_052092898.1	LOC127729218	duplicate sequence	Mytilus californianus	HOG0001471	OG0000659	core Mollusca-Brachiopoda TIMP HOG
XP_052092908.1	LOC127729218	duplicate sequence	Mytilus californianus	HOG0001471	OG0000659	core Mollusca-Brachiopoda TIMP HOG
XP_052092917.1	LOC127729218	duplicate sequence	Mytilus californianus	HOG0001471	OG0000659	core Mollusca-Brachiopoda TIMP HOG
XP_052092926.1	LOC127729218	duplicate sequence	Mytilus californianus	HOG0001471	OG0000659	core Mollusca-Brachiopoda TIMP HOG
XP_052092936.1	LOC127729218	duplicate sequence	Mytilus californianus	HOG0001471	OG0000659	core Mollusca-Brachiopoda TIMP HOG
XP_052092964.1	LOC127729266	core Mollusca-Brachiopoda TIMP	Mytilus californianus	HOG0001471	OG0000659	core Mollusca-Brachiopoda TIMP HOG
XP_029643060.1	LOC115217491	core Mollusca-Brachiopoda TIMP	Octopus sinensis	HOG0001471	OG0000659	core Mollusca-Brachiopoda TIMP HOG
XP_036363547.1	LOC115217491	duplicate sequence	Octopus sinensis	HOG0001471	OG0000659	core Mollusca-Brachiopoda TIMP HOG
XP_036363548.1	LOC115217491	duplicate sequence	Octopus sinensis	HOG0001471	OG0000659	core Mollusca-Brachiopoda TIMP HOG
mRNA.15851.1	Gene.15851	other sequence	Pteria penguin	HOG0001471	OG0000659	core Mollusca-Brachiopoda TIMP HOG
mRNA.23456.1	Gene.23456	core Mollusca-Brachiopoda TIMP	Pteria penguin	HOG0001471	OG0000659	core Mollusca-Brachiopoda TIMP HOG
mRNA.24497.1	Gene.24497	core Mollusca-Brachiopoda TIMP	Pteria penguin	HOG0001471	OG0000659	core Mollusca-Brachiopoda TIMP HOG
mRNA.26541.1	Gene.26541	core Mollusca-Brachiopoda TIMP	Pteria penguin	HOG0001471	OG0000659	core Mollusca-Brachiopoda TIMP HOG
mRNA.26954.1	Gene.26954	core Mollusca-Brachiopoda TIMP	Pteria penguin	HOG0001471	OG0000659	core Mollusca-Brachiopoda TIMP HOG
mRNA.29669.1	Gene.29669	core Mollusca-Brachiopoda TIMP	Pteria penguin	HOG0001471	OG0000659	core Mollusca-Brachiopoda TIMP HOG
mRNA.30322.1	Gene.30322	core Mollusca-Brachiopoda TIMP	Pteria penguin	HOG0001471	OG0000659	core Mollusca-Brachiopoda TIMP HOG
mRNA.31126.2	Gene.31126	core Mollusca-Brachiopoda TIMP	Pteria penguin	HOG0001471	OG0000659	core Mollusca-Brachiopoda TIMP HOG
mRNA.31380.2	Gene.31380	core Mollusca-Brachiopoda TIMP	Pteria penguin	HOG0001471	OG0000659	core Mollusca-Brachiopoda TIMP HOG
mRNA.34651.1	Gene.34651	core Mollusca-Brachiopoda TIMP	Pteria penguin	HOG0001471	OG0000659	core Mollusca-Brachiopoda TIMP HOG
mRNA.34835.2	Gene.34835	core Mollusca-Brachiopoda TIMP	Pteria penguin	HOG0001471	OG0000659	core Mollusca-Brachiopoda TIMP HOG
mRNA.34940.1	Gene.34940	pseudo TIMP	Pteria penguin	HOG0001471	OG0000659	core Mollusca-Brachiopoda TIMP HOG
mRNA.35085.1	Gene.35085	core Mollusca-Brachiopoda TIMP	Pteria penguin	HOG0001471	OG0000659	core Mollusca-Brachiopoda TIMP HOG
mRNA.35475.1	Gene.35475	pseudo TIMP	Pteria penguin	HOG0001471	OG0000659	core Mollusca-Brachiopoda TIMP HOG
mRNA.35512.1	Gene.35512	core Mollusca-Brachiopoda TIMP	Pteria penguin	HOG0001471	OG0000659	core Mollusca-Brachiopoda TIMP HOG
mRNA.35576.2	Gene.35576	core Mollusca-Brachiopoda TIMP	Pteria penguin	HOG0001471	OG0000659	core Mollusca-Brachiopoda TIMP HOG
mRNA.35595.1	Gene.35595	core Mollusca-Brachiopoda TIMP	Pteria penguin	HOG0001471	OG0000659	core Mollusca-Brachiopoda TIMP HOG
mRNA.35629.1	Gene.35629	core Mollusca-Brachiopoda TIMP	Pteria penguin	HOG0001471	OG0000659	core Mollusca-Brachiopoda TIMP HOG
mRNA.35663.1	Gene.35663	core Mollusca-Brachiopoda TIMP	Pteria penguin	HOG0001471	OG0000659	core Mollusca-Brachiopoda TIMP HOG
mRNA.4979.1	Gene.4979	core Mollusca-Brachiopoda TIMP	Pteria penguin	HOG0001471	OG0000659	core Mollusca-Brachiopoda TIMP HOG
mRNA.5454.3	Gene.5454	core Mollusca-Brachiopoda TIMP	Pteria penguin	HOG0001471	OG0000659	core Mollusca-Brachiopoda TIMP HOG
mRNA.9106.1	Gene.9106	other sequence	Pteria penguin	HOG0001471	OG0000659	core Mollusca-Brachiopoda TIMP HOG
XP_052219674.1	LOC127837022	pseudo TIMP	Dreissena polymorpha	HOG0007880	OG0006255	pseudo-TIMP HOG
XP_052221705.1	LOC127838163	pseudo TIMP	Dreissena polymorpha	HOG0007880	OG0006255	pseudo-TIMP HOG
XP_052221794.1	LOC127838226	pseudo TIMP	Dreissena polymorpha	HOG0007880	OG0006255	pseudo-TIMP HOG
XP_052221807.1	LOC127838227	pseudo TIMP	Dreissena polymorpha	HOG0007880	OG0006255	pseudo-TIMP HOG
XP_052221817.1	LOC127838238	pseudo TIMP	Dreissena polymorpha	HOG0007880	OG0006255	pseudo-TIMP HOG
XP_052221828.1	LOC127838243	other sequence	Dreissena polymorpha	HOG0007880	OG0006255	pseudo-TIMP HOG
XP_052221838.1	LOC127838252	other sequence	Dreissena polymorpha	HOG0007880	OG0006255	pseudo-TIMP HOG
XP_052229723.1	LOC127843877	pseudo TIMP	Dreissena polymorpha	HOG0007880	OG0006255	pseudo-TIMP HOG
XP_052233709.1	LOC127846478	pseudo TIMP	Dreissena polymorpha	HOG0007880	OG0006255	pseudo-TIMP HOG
XP_052265413.1	LOC127867932	other sequence	Dreissena polymorpha	HOG0007880	OG0006255	pseudo-TIMP HOG
XP_052278220.1	LOC127876786	other sequence	Dreissena polymorpha	HOG0007880	OG0006255	pseudo-TIMP HOG
XP_052278508.1	LOC127876982	pseudo TIMP	Dreissena polymorpha	HOG0007880	OG0006255	pseudo-TIMP HOG
XP_052278772.1	LOC127877155	pseudo TIMP	Dreissena polymorpha	HOG0007880	OG0006255	pseudo-TIMP HOG
XP_052278773.1	LOC127877156	pseudo TIMP	Dreissena polymorpha	HOG0007880	OG0006255	pseudo-TIMP HOG
XP_052278774.1	LOC127877157	pseudo TIMP	Dreissena polymorpha	HOG0007880	OG0006255	pseudo-TIMP HOG
XP_052278776.1	LOC127877158	pseudo TIMP	Dreissena polymorpha	HOG0007880	OG0006255	pseudo-TIMP HOG
XP_052278777.1	LOC127877159	other sequence	Dreissena polymorpha	HOG0007880	OG0006255	pseudo-TIMP HOG
XP_052278778.1	LOC127877160	other sequence	Dreissena polymorpha	HOG0007880	OG0006255	pseudo-TIMP HOG
XP_052281477.1	LOC127878949	pseudo TIMP	Dreissena polymorpha	HOG0007880	OG0006255	pseudo-TIMP HOG
XP_052281478.1	LOC127878950	pseudo TIMP	Dreissena polymorpha	HOG0007880	OG0006255	pseudo-TIMP HOG
XP_045202841.2	LOC123556301	pseudo TIMP	Mercenaria mercenaria	HOG0007880	OG0006255	pseudo-TIMP HOG
XP_053400777.1	LOC128557430	pseudo TIMP	Mercenaria mercenaria	HOG0007880	OG0006255	pseudo-TIMP HOG
XP_053400781.1	LOC123558750	pseudo TIMP	Mercenaria mercenaria	HOG0007880	OG0006255	pseudo-TIMP HOG
XP_011415506.2	LOC105319608	branch TIMP	Magallana gigas	HOG0013224	OG0011482	branch TIMP HOG
XP_011436967.2	LOC105335005	other sequence	Magallana gigas	HOG0013224	OG0011482	branch TIMP HOG
XP_019925842.1	LOC109619667	other sequence	Magallana gigas	HOG0013224	OG0011482	branch TIMP HOG
XP_034305581.1	LOC105325508	other sequence	Magallana gigas	HOG0013224	OG0011482	branch TIMP HOG
XP_034305582.1	LOC105325508	duplicate sequence	Magallana gigas	HOG0013224	OG0011482	branch TIMP HOG
XP_034305583.1	LOC105325508	duplicate sequence	Magallana gigas	HOG0013224	OG0011482	branch TIMP HOG
XP_034305584.1	LOC105325508	duplicate sequence	Magallana gigas	HOG0013224	OG0011482	branch TIMP HOG
XP_034306868.1	LOC105319608	other sequence	Magallana gigas	HOG0013224	OG0011482	branch TIMP HOG
XP_034306869.1	LOC109617554	other sequence	Magallana gigas	HOG0013224	OG0011482	branch TIMP HOG
XP_052072491.1	LOC127710582	pseudo TIMP	Mytilus californianus	HOG0013224	OG0011482	branch TIMP HOG
XP_052072492.1	LOC127710583	pseudo TIMP	Mytilus californianus	HOG0013224	OG0011482	branch TIMP HOG
XP_052072494.1	LOC127710584	duplicate sequence	Mytilus californianus	HOG0013224	OG0011482	branch TIMP HOG
XP_052072495.1	LOC127710584	pseudo TIMP	Mytilus californianus	HOG0013224	OG0011482	branch TIMP HOG
XP_052074046.1	LOC127711925	pseudo TIMP	Mytilus californianus	HOG0013224	OG0011482	branch TIMP HOG
mRNA.4725.2	Gene.4725	pseudo TIMP	Pteria penguin	HOG0013224	OG0011482	branch TIMP HOG
mRNA.4750.1	Gene.4750	other sequence	Pteria penguin	HOG0013224	OG0011482	branch TIMP HOG
mRNA.5602.1	Gene.5602	branch TIMP	Pteria penguin	HOG0013224	OG0011482	branch TIMP HOG
mRNA.6074.1	Gene.6074	other sequence	Pteria penguin	HOG0013224	OG0011482	branch TIMP HOG
XP_052218891.1	LOC127836339	pseudo TIMP	Dreissena polymorpha	HOG0014359	OG0012580	branch TIMP HOG
XP_052239342.1	LOC127850385	other sequence	Dreissena polymorpha	HOG0014359	OG0012580	branch TIMP HOG
XP_052239359.1	LOC127850386	other sequence	Dreissena polymorpha	HOG0014359	OG0012580	branch TIMP HOG
XP_052240768.1	LOC127851178	other sequence	Dreissena polymorpha	HOG0014359	OG0012580	branch TIMP HOG
XP_052240780.1	LOC127851187	pseudo TIMP	Dreissena polymorpha	HOG0014359	OG0012580	branch TIMP HOG
XP_052240788.1	LOC127851197	other sequence	Dreissena polymorpha	HOG0014359	OG0012580	branch TIMP HOG
XP_052240797.1	LOC127851208	other sequence	Dreissena polymorpha	HOG0014359	OG0012580	branch TIMP HOG
XP_011426403.1	LOC105327547	branch TIMP	Magallana gigas	HOG0014359	OG0012580	branch TIMP HOG
XP_019922510.2	LOC105327546	branch TIMP	Magallana gigas	HOG0014359	OG0012580	branch TIMP HOG
XP_045176444.1	LOC123536982	other sequence	Mercenaria mercenaria	HOG0014359	OG0012580	branch TIMP HOG
XP_045176781.1	LOC123537209	pseudo TIMP	Mercenaria mercenaria	HOG0014359	OG0012580	branch TIMP HOG
XP_053383631.1	LOC123536982	other sequence	Mercenaria mercenaria	HOG0014359	OG0012580	branch TIMP HOG
XP_052797362.1	LOC128229635	other sequence	Mya arenaria	HOG0014359	OG0012580	branch TIMP HOG
XP_052801416.1	LOC128232097	other sequence	Mya arenaria	HOG0014359	OG0012580	branch TIMP HOG
mRNA.36091.1	Gene.36091	pseudo TIMP	Pteria penguin	HOG0014359	OG0012580	branch TIMP HOG
XP_025086840.1	LOC112559710	other sequence	Pomacea canaliculata	HOG0014886	OG0013090	pseudo-TIMP HOG
XP_025087072.1	LOC112559836	pseudo TIMP	Pomacea canaliculata	HOG0014886	OG0013090	pseudo-TIMP HOG
XP_025087073.1	LOC112559837	pseudo TIMP	Pomacea canaliculata	HOG0014886	OG0013090	pseudo-TIMP HOG
XP_025087074.1	LOC112559838	other sequence	Pomacea canaliculata	HOG0014886	OG0013090	pseudo-TIMP HOG
XP_025087075.1	LOC112559839	other sequence	Pomacea canaliculata	HOG0014886	OG0013090	pseudo-TIMP HOG
XP_025087076.1	LOC112559840	other sequence	Pomacea canaliculata	HOG0014886	OG0013090	pseudo-TIMP HOG
XP_025087573.1	LOC112560162	other sequence	Pomacea canaliculata	HOG0014886	OG0013090	pseudo-TIMP HOG
XP_025087575.1	LOC112560162	duplicate sequence	Pomacea canaliculata	HOG0014886	OG0013090	pseudo-TIMP HOG
XP_025088097.1	LOC112560445	other sequence	Pomacea canaliculata	HOG0014886	OG0013090	pseudo-TIMP HOG
XP_025088099.1	LOC112560446	other sequence	Pomacea canaliculata	HOG0014886	OG0013090	pseudo-TIMP HOG
XP_025088486.1	LOC112560685	pseudo TIMP	Pomacea canaliculata	HOG0014886	OG0013090	pseudo-TIMP HOG
XP_025088681.1	LOC112560830	pseudo TIMP	Pomacea canaliculata	HOG0014886	OG0013090	pseudo-TIMP HOG
XP_025088698.1	LOC112560839	other sequence	Pomacea canaliculata	HOG0014886	OG0013090	pseudo-TIMP HOG
XP_025088734.1	LOC112560855	other sequence	Pomacea canaliculata	HOG0014886	OG0013090	pseudo-TIMP HOG
XP_052072517.1	LOC127710606	branch TIMP	Mytilus californianus	HOG0015221	OG0013419	branch TIMP HOG
XP_052072518.1	LOC127710607	branch TIMP	Mytilus californianus	HOG0015221	OG0013419	branch TIMP HOG
XP_052072520.1	LOC127710608	branch TIMP	Mytilus californianus	HOG0015221	OG0013419	branch TIMP HOG
XP_052072521.1	LOC127710609	branch TIMP	Mytilus californianus	HOG0015221	OG0013419	branch TIMP HOG
XP_052072523.1	LOC127710611	branch TIMP	Mytilus californianus	HOG0015221	OG0013419	branch TIMP HOG
XP_052072765.1	LOC127710848	branch TIMP	Mytilus californianus	HOG0015221	OG0013419	branch TIMP HOG
XP_052074061.1	LOC127711944	branch TIMP	Mytilus californianus	HOG0015221	OG0013419	branch TIMP HOG
XP_052074454.1	LOC127712195	other sequence	Mytilus californianus	HOG0015221	OG0013419	branch TIMP HOG
XP_052074455.1	LOC127712196	other sequence	Mytilus californianus	HOG0015221	OG0013419	branch TIMP HOG
XP_052075371.1	LOC127712800	branch TIMP	Mytilus californianus	HOG0015221	OG0013419	branch TIMP HOG
XP_052075449.1	LOC127712888	other sequence	Mytilus californianus	HOG0015221	OG0013419	branch TIMP HOG
XP_052075450.1	LOC127712890	other sequence	Mytilus californianus	HOG0015221	OG0013419	branch TIMP HOG
XP_052079015.1	LOC127717278	other sequence	Mytilus californianus	HOG0015221	OG0013419	branch TIMP HOG
XP_045174200.1	LOC123535572	other sequence	Mercenaria mercenaria	HOG0015678	OG0013861	pseudo-TIMP HOG
XP_045174303.1	LOC123535637	other sequence	Mercenaria mercenaria	HOG0015678	OG0013861	pseudo-TIMP HOG
XP_045174325.2	LOC123535650	other sequence	Mercenaria mercenaria	HOG0015678	OG0013861	pseudo-TIMP HOG
XP_045175554.2	LOC123536431	pseudo TIMP	Mercenaria mercenaria	HOG0015678	OG0013861	pseudo-TIMP HOG
XP_045176381.2	LOC123536933	other sequence	Mercenaria mercenaria	HOG0015678	OG0013861	pseudo-TIMP HOG
XP_045179559.2	LOC123539134	other sequence	Mercenaria mercenaria	HOG0015678	OG0013861	pseudo-TIMP HOG
XP_045179593.1	LOC123539161	other sequence	Mercenaria mercenaria	HOG0015678	OG0013861	pseudo-TIMP HOG
XP_053383627.1	LOC123537543	other sequence	Mercenaria mercenaria	HOG0015678	OG0013861	pseudo-TIMP HOG
XP_053383673.1	LOC123535616	other sequence	Mercenaria mercenaria	HOG0015678	OG0013861	pseudo-TIMP HOG
XP_053384429.1	LOC128550128	other sequence	Mercenaria mercenaria	HOG0015678	OG0013861	pseudo-TIMP HOG
XP_053386949.1	LOC123542868	pseudo TIMP	Mercenaria mercenaria	HOG0015678	OG0013861	pseudo-TIMP HOG
XP_053389444.1	LOC128552432	other sequence	Mercenaria mercenaria	HOG0015678	OG0013861	pseudo-TIMP HOG
XP_011431031.2	LOC105330815	other sequence	Magallana gigas	HOG0016156	OG0014328	branch TIMP HOG
XP_011431034.2	LOC105330818	other sequence	Magallana gigas	HOG0016156	OG0014328	branch TIMP HOG
XP_011448083.2	LOC105342750	other sequence	Magallana gigas	HOG0016156	OG0014328	branch TIMP HOG
XP_034309598.1	LOC105333532	other sequence	Magallana gigas	HOG0016156	OG0014328	branch TIMP HOG
XP_034309599.1	LOC105324553	other sequence	Magallana gigas	HOG0016156	OG0014328	branch TIMP HOG
XP_034309604.1	LOC105330816	other sequence	Magallana gigas	HOG0016156	OG0014328	branch TIMP HOG
XP_034309830.1	LOC105342749	other sequence	Magallana gigas	HOG0016156	OG0014328	branch TIMP HOG
XP_034309831.1	LOC105342766	other sequence	Magallana gigas	HOG0016156	OG0014328	branch TIMP HOG
XP_034310386.1	LOC105342751	branch TIMP	Magallana gigas	HOG0016156	OG0014328	branch TIMP HOG
XP_034334989.1	LOC105345664	other sequence	Magallana gigas	HOG0016156	OG0014328	branch TIMP HOG
XP_034334994.1	LOC117692090	other sequence	Magallana gigas	HOG0016156	OG0014328	branch TIMP HOG
MMAM00000001688	MMAG00000001481	pseudo TIMP	Margaritifera margaritifera	HOG0016757	OG0014915	branch TIMP HOG
MMAM00000007110	MMAG00000006177	other sequence	Margaritifera margaritifera	HOG0016757	OG0014915	branch TIMP HOG
MMAM00000010754	MMAG00000009336	other sequence	Margaritifera margaritifera	HOG0016757	OG0014915	branch TIMP HOG
MMAM00000019553	MMAG00000016997	other sequence	Margaritifera margaritifera	HOG0016757	OG0014915	branch TIMP HOG
MMAM00000019906	MMAG00000017312	pseudo TIMP	Margaritifera margaritifera	HOG0016757	OG0014915	branch TIMP HOG
MMAM00000031429	MMAG00000027462	branch TIMP	Margaritifera margaritifera	HOG0016757	OG0014915	branch TIMP HOG
MMAM00000037474	MMAG00000032832	other sequence	Margaritifera margaritifera	HOG0016757	OG0014915	branch TIMP HOG
MMAM00000038542	MMAG00000033780	other sequence	Margaritifera margaritifera	HOG0016757	OG0014915	branch TIMP HOG
MMAM00000043485	MMAG00000038241	pseudo TIMP	Margaritifera margaritifera	HOG0016757	OG0014915	branch TIMP HOG
MMAM00000050182	MMAG00000044503	other sequence	Margaritifera margaritifera	HOG0016757	OG0014915	branch TIMP HOG
XP_021376448.1	LOC110465153	pseudo TIMP	Mizuhopecten yessoensis	HOG0019332	OG0017458	pseudo-TIMP HOG
XP_052084386.1	LOC127721650	other sequence	Mytilus californianus	HOG0019332	OG0017458	pseudo-TIMP HOG
XP_052084388.1	LOC127721650	duplicate sequence	Mytilus californianus	HOG0019332	OG0017458	pseudo-TIMP HOG
XP_052084393.1	LOC127721651	other sequence	Mytilus californianus	HOG0019332	OG0017458	pseudo-TIMP HOG
XP_052084429.1	LOC127721671	other sequence	Mytilus californianus	HOG0019332	OG0017458	pseudo-TIMP HOG
XP_052084430.1	LOC127721672	other sequence	Mytilus californianus	HOG0019332	OG0017458	pseudo-TIMP HOG
XP_052092383.1	LOC127728813	other sequence	Mytilus californianus	HOG0019332	OG0017458	pseudo-TIMP HOG
XP_011430963.2	LOC105330760	pseudo TIMP	Magallana gigas	HOG0022495	OG0020608	branch TIMP HOG
XP_034331326.1	LOC117690764	other sequence	Magallana gigas	HOG0022495	OG0020608	branch TIMP HOG
XP_034331327.1	LOC117690765	other sequence	Magallana gigas	HOG0022495	OG0020608	branch TIMP HOG
XP_034332178.1	LOC105330762	pseudo TIMP	Magallana gigas	HOG0022495	OG0020608	branch TIMP HOG
XP_052061278.1	LOC127701453	branch TIMP	Mytilus californianus	HOG0022495	OG0020608	branch TIMP HOG
XP_045175355.2	LOC123536319	pseudo TIMP	Mercenaria mercenaria	HOG0022949	OG0021059	pseudo-TIMP HOG
XP_045176779.2	LOC123537208	other sequence	Mercenaria mercenaria	HOG0022949	OG0021059	pseudo-TIMP HOG
XP_053383628.1	LOC123536556	pseudo TIMP	Mercenaria mercenaria	HOG0022949	OG0021059	pseudo-TIMP HOG
XP_053383629.1	LOC123536556	duplicate sequence	Mercenaria mercenaria	HOG0022949	OG0021059	pseudo-TIMP HOG
XP_053383632.1	LOC123536430	pseudo TIMP	Mercenaria mercenaria	HOG0022949	OG0021059	pseudo-TIMP HOG
mRNA.34873.1	Gene.34873	branch TIMP	Pteria penguin	HOG0023383	OG0021492	branch TIMP HOG
mRNA.34986.1	Gene.34986	other sequence	Pteria penguin	HOG0023383	OG0021492	branch TIMP HOG
mRNA.35350.1	Gene.35350	branch TIMP	Pteria penguin	HOG0023383	OG0021492	branch TIMP HOG
mRNA.35590.1	Gene.35590	other sequence	Pteria penguin	HOG0023383	OG0021492	branch TIMP HOG
mRNA.36711.1	Gene.36711	branch TIMP	Pteria penguin	HOG0023383	OG0021492	branch TIMP HOG
XP_011442039.2	LOC105338558	branch TIMP	Magallana gigas	HOG0025141	OG0023248	branch TIMP HOG
XP_045179285.2	LOC123538931	pseudo TIMP	Mercenaria mercenaria	HOG0025141	OG0023248	branch TIMP HOG
XP_045200133.2	LOC123554214	other sequence	Mercenaria mercenaria	HOG0025141	OG0023248	branch TIMP HOG
XP_052801858.1	LOC128232382	other sequence	Mya arenaria	HOG0025141	OG0023248	branch TIMP HOG
XP_052059719.1	LOC127700341	pseudo TIMP	Mytilus californianus	HOG0025201	OG0023308	pseudo-TIMP HOG
XP_052059720.1	LOC127700341	duplicate sequence	Mytilus californianus	HOG0025201	OG0023308	pseudo-TIMP HOG
XP_052059721.1	LOC127700342	pseudo TIMP	Mytilus californianus	HOG0025201	OG0023308	pseudo-TIMP HOG
XP_052059723.1	LOC127700342	duplicate sequence	Mytilus californianus	HOG0025201	OG0023308	pseudo-TIMP HOG
XP_021376529.1	LOC110465192	pseudo TIMP	Mizuhopecten yessoensis	HOG0025403	OG0023510	branch TIMP HOG
XP_052098341.1	LOC127733089	branch TIMP	Mytilus californianus	HOG0025403	OG0023510	branch TIMP HOG
mRNA.8835.2	Gene.8835	branch TIMP	Pteria penguin	HOG0025403	OG0023510	branch TIMP HOG
mRNA.9940.1	Gene.9940	other sequence	Pteria penguin	HOG0025403	OG0023510	branch TIMP HOG
MMAM00000008736	MMAG00000007600	other sequence	Margaritifera margaritifera	HOG0025744	OG0023848	branch TIMP HOG
MMAM00000045444	MMAG00000040048	other sequence	Margaritifera margaritifera	HOG0025744	OG0023848	branch TIMP HOG
MMAM00000046245	MMAG00000040788	branch TIMP	Margaritifera margaritifera	HOG0025744	OG0023848	branch TIMP HOG
mRNA.12387.2	Gene.12387	other sequence	Pteria penguin	HOG0025744	OG0023848	branch TIMP HOG
XP_021370258.1	LOC110461210	branch TIMP	Mizuhopecten yessoensis	HOG0026182	OG0024286	branch TIMP HOG
XP_021370259.1	LOC110461213	branch TIMP	Mizuhopecten yessoensis	HOG0026182	OG0024286	branch TIMP HOG
XP_021370350.1	LOC110461263	branch TIMP	Mizuhopecten yessoensis	HOG0026182	OG0024286	branch TIMP HOG
mRNA.36661.1	Gene.36661	branch TIMP	Pteria penguin	HOG0026182	OG0024286	branch TIMP HOG
mRNA.10103.1	Gene.10103	other sequence	Pteria penguin	HOG0026558	OG0024661	branch TIMP HOG
mRNA.11409.1	Gene.11409	other sequence	Pteria penguin	HOG0026558	OG0024661	branch TIMP HOG
mRNA.36619.1	Gene.36619	other sequence	Pteria penguin	HOG0026558	OG0024661	branch TIMP HOG
mRNA.8888.1	Gene.8888	branch TIMP	Pteria penguin	HOG0026558	OG0024661	branch TIMP HOG
mRNA.10123.1	Gene.10123	pseudo TIMP	Pteria penguin	HOG0026559	OG0024662	branch TIMP HOG
mRNA.9164.1	Gene.9164	other sequence	Pteria penguin	HOG0026559	OG0024662	branch TIMP HOG
mRNA.9194.1	Gene.9194	branch TIMP	Pteria penguin	HOG0026559	OG0024662	branch TIMP HOG
mRNA.9412.3	Gene.9412	pseudo TIMP	Pteria penguin	HOG0026559	OG0024662	branch TIMP HOG
XP_052213092.1	LOC127832000	pseudo TIMP	Dreissena polymorpha	HOG0032833	OG0030936	pseudo-TIMP HOG
XP_052219148.1	LOC127836530	pseudo TIMP	Dreissena polymorpha	HOG0032833	OG0030936	pseudo-TIMP HOG
XP_011442038.1	LOC105338557	branch TIMP	Magallana gigas	HOG0036219	OG0034322	branch TIMP HOG
mRNA.34817.2	Gene.34817	branch TIMP	Pteria penguin	HOG0036219	OG0034322	branch TIMP HOG
XP_011445255.2	LOC105340756	other sequence	Magallana gigas	HOG0036249	OG0034352	branch TIMP HOG
mRNA.5231.2	Gene.5231	branch TIMP	Pteria penguin	HOG0036249	OG0034352	branch TIMP HOG
XP_011452917.2	LOC105346148	other sequence	Magallana gigas	HOG0036299	OG0034402	pseudo-TIMP HOG
mRNA.26458.3	Gene.26458	pseudo TIMP	Pteria penguin	HOG0036299	OG0034402	pseudo-TIMP HOG
XP_034305781.1	LOC117682419	branch TIMP	Magallana gigas	HOG0036451	OG0034554	branch TIMP HOG
XP_034305782.1	LOC117682420	duplicate sequence	Magallana gigas	HOG0036451	OG0034554	branch TIMP HOG
XP_045200147.2	LOC123554224	pseudo TIMP	Mercenaria mercenaria	HOG0037733	OG0035836	pseudo-TIMP HOG
XP_045200155.2	LOC123554227	other sequence	Mercenaria mercenaria	HOG0037733	OG0035836	pseudo-TIMP HOG
XP_021341255.1	LOC110442122	branch TIMP	Mizuhopecten yessoensis	HOG0038160	OG0036263	branch TIMP HOG
XP_021341256.1	LOC110442123	branch TIMP	Mizuhopecten yessoensis	HOG0038160	OG0036263	branch TIMP HOG
XP_021376502.1	LOC110465174	other sequence	Mizuhopecten yessoensis	HOG0038469	OG0036572	branch TIMP HOG
XP_021376513.1	LOC110465182	branch TIMP	Mizuhopecten yessoensis	HOG0038469	OG0036572	branch TIMP HOG
mRNA.16232.1	Gene.16232	other sequence	Pteria penguin	HOG0040299	OG0038402	pseudo-TIMP HOG
mRNA.16976.1	Gene.16976	pseudo TIMP	Pteria penguin	HOG0040299	OG0038402	pseudo-TIMP HOG
XP_021341274.1	LOC110442135	pseudo TIMP	Mizuhopecten yessoensis	/	/	/
XP_052093001.1	LOC127729299	branch TIMP	Mytilus californianus	/	/	/
