# Supplementary material for: Tracing the evolution of tissue inhibitor of metalloproteinases in Metazoa with the Pteria penguin genome
Source: iScience. 2023 Nov 25;27(1):108579. doi: 10.1016/j.isci.2023.108579 (PMC10755359; doi:10.1016/j.isci.2023.108579)
Supplement: Table S10. All the gene duplication events that canonical and pseudo TIMP genes participate in, identified from the seventeen molluscs and one brachiopod by examining each node of each orthogroup gene tree, related to Figures 2B, 4, and S2 [file mmc11.xlsx]

## Sheet: Table S10
Table S10 All the gene duplication events that canonical and pseudo TIMP genes participate in, identified from the seventeen molluscs and one brachiopod by examining each node of each orthogroup gene tree, related to Figure 2B, Figure 4 and Figure S2. According to interpretion of results from Orthofinder website (https://github.com/davidemms/OrthoFinder), the column "Species tree node" records br…
OG	Species tree node	Gene tree node	Support	Type	Genes 1	Genes 2
OG0000659	L_ana	n1	1	Terminal	L_ana_XP_013388799.2	L_ana_XP_013408084.1, L_ana_XP_013408085.1
OG0000659	L_ana	n2	1	Terminal	L_ana_XP_013408084.1	L_ana_XP_013408085.1
OG0000659	M_mer	n6	1	Terminal	M_mer_XP_045165989.2	M_mer_XP_045165990.2
OG0000659	D_pol	n8	1	Terminal	D_pol_XP_052284409.1, D_pol_XP_052284410.1, D_pol_XP_052284411.1
OG0000659	M_are	n9	1	Terminal	M_are_XP_052779680.1, M_are_XP_052779681.1, M_are_XP_052779682.1
OG0000659	N1	n11	0.235294	Non-Terminal	M_cal_XP_052063253.1, M_cal_XP_052063264.1, M_yes_XP_021350958.1, P_pen_mRNA.35629.1, M_gig_NP_001292265.1, M_gig_NP_001292268.1, M_gig_XP_011421049.2, M_cal_XP_052092964.1, M_gig_XP_011447814.2, M_gig_XP_034305260.1, M_gig_XP_034305261.1, M_gig_XP_034305262.1, M_cal_XP_052092888.1, M_cal_XP_052092898.1, M_cal_XP_052092908.1, M_cal_XP_052092917.1, M_cal_XP_052092926.1, M_cal_XP_052092936.1, M_yes…	P_pen_mRNA.35595.1, P_pen_mRNA.34940.1, P_pen_mRNA.35512.1, P_pen_mRNA.35475.1, P_pen_mRNA.9106.1, P_pen_mRNA.35576.2, P_pen_mRNA.4979.1, P_pen_mRNA.5454.3, M_yes_XP_021370349.1, M_gig_XP_034316997.1, M_gig_XP_034316987.1, M_gig_XP_034305589.1, M_gig_XP_034316992.1, M_gig_XP_034308212.1, M_gig_XP_034308210.1, M_gig_XP_011453222.2, M_gig_XP_034316993.1, M_gig_XP_019930139.2, M_gig_XP_034317000.1, …
OG0000659	N8	n12	0.75	Non-Terminal	M_cal_XP_052063253.1, M_cal_XP_052063264.1, M_yes_XP_021350958.1, P_pen_mRNA.35629.1, M_gig_NP_001292265.1, M_gig_NP_001292268.1, M_gig_XP_011421049.2	M_cal_XP_052092964.1, M_gig_XP_011447814.2, M_gig_XP_034305260.1, M_gig_XP_034305261.1, M_gig_XP_034305262.1, M_cal_XP_052092888.1, M_cal_XP_052092898.1, M_cal_XP_052092908.1, M_cal_XP_052092917.1, M_cal_XP_052092926.1, M_cal_XP_052092936.1, M_yes_XP_021341354.1
OG0000659	M_cal	n14	1	Terminal	M_cal_XP_052063253.1	M_cal_XP_052063264.1
OG0000659	M_gig	n17	1	Terminal	M_gig_NP_001292265.1	M_gig_NP_001292268.1, M_gig_XP_011421049.2
OG0000659	M_gig	n18	1	Terminal	M_gig_NP_001292268.1	M_gig_XP_011421049.2
OG0000659	N8	n19	0.25	Non-Terminal	M_cal_XP_052092964.1	M_gig_XP_011447814.2, M_gig_XP_034305260.1, M_gig_XP_034305261.1, M_gig_XP_034305262.1, M_cal_XP_052092888.1, M_cal_XP_052092898.1, M_cal_XP_052092908.1, M_cal_XP_052092917.1, M_cal_XP_052092926.1, M_cal_XP_052092936.1, M_yes_XP_021341354.1
OG0000659	M_gig	n21	1	Terminal	M_gig_XP_011447814.2, M_gig_XP_034305260.1, M_gig_XP_034305261.1, M_gig_XP_034305262.1
OG0000659	M_cal	n23	1	Terminal	M_cal_XP_052092888.1, M_cal_XP_052092898.1, M_cal_XP_052092908.1, M_cal_XP_052092917.1, M_cal_XP_052092926.1, M_cal_XP_052092936.1
OG0000659	N1	n24	0.0588235	Non-Terminal	P_pen_mRNA.35595.1, P_pen_mRNA.34940.1, P_pen_mRNA.35512.1, P_pen_mRNA.35475.1, P_pen_mRNA.9106.1, P_pen_mRNA.35576.2, P_pen_mRNA.4979.1, P_pen_mRNA.5454.3, M_yes_XP_021370349.1, M_gig_XP_034316997.1, M_gig_XP_034316987.1, M_gig_XP_034305589.1, M_gig_XP_034316992.1, M_gig_XP_034308212.1, M_gig_XP_034308210.1, M_gig_XP_011453222.2, M_gig_XP_034316993.1, M_gig_XP_019930139.2, M_gig_XP_034317000.1, …	P_pen_mRNA.35663.1
OG0000659	N1	n25	0.0588235	Non-Terminal	P_pen_mRNA.35595.1, P_pen_mRNA.34940.1, P_pen_mRNA.35512.1	P_pen_mRNA.35475.1, P_pen_mRNA.9106.1, P_pen_mRNA.35576.2, P_pen_mRNA.4979.1, P_pen_mRNA.5454.3, M_yes_XP_021370349.1, M_gig_XP_034316997.1, M_gig_XP_034316987.1, M_gig_XP_034305589.1, M_gig_XP_034316992.1, M_gig_XP_034308212.1, M_gig_XP_034308210.1, M_gig_XP_011453222.2, M_gig_XP_034316993.1, M_gig_XP_019930139.2, M_gig_XP_034317000.1, M_gig_XP_034308211.1, M_gig_XP_034316998.1, M_gig_XP_0114217…
OG0000659	P_pen	n26	1	Terminal	P_pen_mRNA.35595.1	P_pen_mRNA.34940.1, P_pen_mRNA.35512.1
OG0000659	P_pen	n27	1	Terminal	P_pen_mRNA.34940.1	P_pen_mRNA.35512.1
OG0000659	N1	n28	0.0588235	Non-Terminal	P_pen_mRNA.35475.1, P_pen_mRNA.9106.1	P_pen_mRNA.35576.2, P_pen_mRNA.4979.1, P_pen_mRNA.5454.3, M_yes_XP_021370349.1, M_gig_XP_034316997.1, M_gig_XP_034316987.1, M_gig_XP_034305589.1, M_gig_XP_034316992.1, M_gig_XP_034308212.1, M_gig_XP_034308210.1, M_gig_XP_011453222.2, M_gig_XP_034316993.1, M_gig_XP_019930139.2, M_gig_XP_034317000.1, M_gig_XP_034308211.1, M_gig_XP_034316998.1, M_gig_XP_011421746.2, M_gig_XP_034316999.1, M_gig_XP_01…
OG0000659	P_pen	n29	1	Terminal	P_pen_mRNA.35475.1	P_pen_mRNA.9106.1
OG0000659	N1	n30	0.0588235	Non-Terminal	P_pen_mRNA.35576.2, P_pen_mRNA.4979.1, P_pen_mRNA.5454.3, M_yes_XP_021370349.1, M_gig_XP_034316997.1, M_gig_XP_034316987.1, M_gig_XP_034305589.1, M_gig_XP_034316992.1, M_gig_XP_034308212.1, M_gig_XP_034308210.1, M_gig_XP_011453222.2, M_gig_XP_034316993.1, M_gig_XP_019930139.2, M_gig_XP_034317000.1, M_gig_XP_034308211.1, M_gig_XP_034316998.1, M_gig_XP_011421746.2, M_gig_XP_034316999.1, M_gig_XP_01…	O_sin_XP_029643060.1, O_sin_XP_036363547.1, O_sin_XP_036363548.1, M_cal_XP_052073181.1, M_cal_XP_052061206.1, P_pen_mRNA.34651.1, P_pen_mRNA.35085.1, P_pen_mRNA.31380.2, P_pen_mRNA.29669.1, P_pen_mRNA.30322.1, P_pen_mRNA.31126.2, P_pen_mRNA.15851.1, P_pen_mRNA.26954.1, P_pen_mRNA.26541.1, P_pen_mRNA.23456.1, P_pen_mRNA.24497.1, P_pen_mRNA.34835.2
OG0000659	P_pen	n32	1	Terminal	P_pen_mRNA.35576.2	P_pen_mRNA.4979.1, P_pen_mRNA.5454.3
OG0000659	P_pen	n33	1	Terminal	P_pen_mRNA.4979.1	P_pen_mRNA.5454.3
OG0000659	M_gig	n35	1	Terminal	M_gig_XP_034316997.1, M_gig_XP_034316987.1, M_gig_XP_034305589.1, M_gig_XP_034316992.1, M_gig_XP_034308212.1, M_gig_XP_034308210.1, M_gig_XP_011453222.2, M_gig_XP_034316993.1, M_gig_XP_019930139.2, M_gig_XP_034317000.1, M_gig_XP_034308211.1, M_gig_XP_034316998.1, M_gig_XP_011421746.2, M_gig_XP_034316999.1, M_gig_XP_011421474.2, M_gig_XP_011433191.2, M_gig_XP_034316991.1, M_gig_XP_011436969.2	M_gig_XP_034308363.1
OG0000659	M_gig	n36	1	Terminal	M_gig_XP_034316997.1, M_gig_XP_034316987.1, M_gig_XP_034305589.1, M_gig_XP_034316992.1, M_gig_XP_034308212.1, M_gig_XP_034308210.1, M_gig_XP_011453222.2, M_gig_XP_034316993.1, M_gig_XP_019930139.2, M_gig_XP_034317000.1, M_gig_XP_034308211.1, M_gig_XP_034316998.1, M_gig_XP_011421746.2, M_gig_XP_034316999.1, M_gig_XP_011421474.2, M_gig_XP_011433191.2, M_gig_XP_034316991.1	M_gig_XP_011436969.2
OG0000659	M_gig	n37	1	Terminal	M_gig_XP_034316997.1, M_gig_XP_034316987.1, M_gig_XP_034305589.1, M_gig_XP_034316992.1, M_gig_XP_034308212.1, M_gig_XP_034308210.1, M_gig_XP_011453222.2, M_gig_XP_034316993.1, M_gig_XP_019930139.2, M_gig_XP_034317000.1, M_gig_XP_034308211.1, M_gig_XP_034316998.1, M_gig_XP_011421746.2, M_gig_XP_034316999.1	M_gig_XP_011421474.2, M_gig_XP_011433191.2, M_gig_XP_034316991.1
OG0000659	M_gig	n38	1	Terminal	M_gig_XP_034316997.1, M_gig_XP_034316987.1, M_gig_XP_034305589.1, M_gig_XP_034316992.1	M_gig_XP_034308212.1, M_gig_XP_034308210.1, M_gig_XP_011453222.2, M_gig_XP_034316993.1, M_gig_XP_019930139.2, M_gig_XP_034317000.1, M_gig_XP_034308211.1, M_gig_XP_034316998.1, M_gig_XP_011421746.2, M_gig_XP_034316999.1
OG0000659	M_gig	n39	1	Terminal	M_gig_XP_034316997.1	M_gig_XP_034316987.1, M_gig_XP_034305589.1, M_gig_XP_034316992.1
OG0000659	M_gig	n40	1	Terminal	M_gig_XP_034316987.1	M_gig_XP_034305589.1, M_gig_XP_034316992.1
OG0000659	M_gig	n41	1	Terminal	M_gig_XP_034305589.1	M_gig_XP_034316992.1
OG0000659	M_gig	n42	1	Terminal	M_gig_XP_034308212.1, M_gig_XP_034308210.1, M_gig_XP_011453222.2, M_gig_XP_034316993.1, M_gig_XP_019930139.2, M_gig_XP_034317000.1, M_gig_XP_034308211.1, M_gig_XP_034316998.1	M_gig_XP_011421746.2, M_gig_XP_034316999.1
OG0000659	M_gig	n43	1	Terminal	M_gig_XP_034308212.1, M_gig_XP_034308210.1, M_gig_XP_011453222.2, M_gig_XP_034316993.1	M_gig_XP_019930139.2, M_gig_XP_034317000.1, M_gig_XP_034308211.1, M_gig_XP_034316998.1
OG0000659	M_gig	n44	1	Terminal	M_gig_XP_034308212.1, M_gig_XP_034308210.1	M_gig_XP_011453222.2, M_gig_XP_034316993.1
OG0000659	M_gig	n45	1	Terminal	M_gig_XP_034308212.1	M_gig_XP_034308210.1
OG0000659	M_gig	n46	1	Terminal	M_gig_XP_011453222.2	M_gig_XP_034316993.1
OG0000659	M_gig	n47	1	Terminal	M_gig_XP_019930139.2, M_gig_XP_034317000.1	M_gig_XP_034308211.1, M_gig_XP_034316998.1
OG0000659	M_gig	n48	1	Terminal	M_gig_XP_019930139.2	M_gig_XP_034317000.1
OG0000659	M_gig	n49	1	Terminal	M_gig_XP_034308211.1	M_gig_XP_034316998.1
OG0000659	M_gig	n50	1	Terminal	M_gig_XP_011421746.2	M_gig_XP_034316999.1
OG0000659	M_gig	n51	1	Terminal	M_gig_XP_011421474.2	M_gig_XP_011433191.2, M_gig_XP_034316991.1
OG0000659	M_gig	n52	1	Terminal	M_gig_XP_011433191.2	M_gig_XP_034316991.1
OG0000659	O_sin	n55	1	Terminal	O_sin_XP_029643060.1, O_sin_XP_036363547.1, O_sin_XP_036363548.1
OG0000659	M_cal	n56	1	Terminal	M_cal_XP_052073181.1	M_cal_XP_052061206.1
OG0000659	P_pen	n57	1	Terminal	P_pen_mRNA.34651.1, P_pen_mRNA.35085.1	P_pen_mRNA.31380.2, P_pen_mRNA.29669.1, P_pen_mRNA.30322.1, P_pen_mRNA.31126.2, P_pen_mRNA.15851.1, P_pen_mRNA.26954.1, P_pen_mRNA.26541.1, P_pen_mRNA.23456.1, P_pen_mRNA.24497.1, P_pen_mRNA.34835.2
OG0000659	P_pen	n58	1	Terminal	P_pen_mRNA.34651.1	P_pen_mRNA.35085.1
OG0000659	P_pen	n59	1	Terminal	P_pen_mRNA.31380.2, P_pen_mRNA.29669.1, P_pen_mRNA.30322.1, P_pen_mRNA.31126.2, P_pen_mRNA.15851.1, P_pen_mRNA.26954.1, P_pen_mRNA.26541.1, P_pen_mRNA.23456.1, P_pen_mRNA.24497.1	P_pen_mRNA.34835.2
OG0000659	P_pen	n60	1	Terminal	P_pen_mRNA.31380.2	P_pen_mRNA.29669.1, P_pen_mRNA.30322.1, P_pen_mRNA.31126.2, P_pen_mRNA.15851.1, P_pen_mRNA.26954.1, P_pen_mRNA.26541.1, P_pen_mRNA.23456.1, P_pen_mRNA.24497.1
OG0000659	P_pen	n61	1	Terminal	P_pen_mRNA.29669.1, P_pen_mRNA.30322.1	P_pen_mRNA.31126.2, P_pen_mRNA.15851.1, P_pen_mRNA.26954.1, P_pen_mRNA.26541.1, P_pen_mRNA.23456.1, P_pen_mRNA.24497.1
OG0000659	P_pen	n62	1	Terminal	P_pen_mRNA.29669.1	P_pen_mRNA.30322.1
OG0000659	P_pen	n63	1	Terminal	P_pen_mRNA.31126.2	P_pen_mRNA.15851.1, P_pen_mRNA.26954.1, P_pen_mRNA.26541.1, P_pen_mRNA.23456.1, P_pen_mRNA.24497.1
OG0000659	P_pen	n64	1	Terminal	P_pen_mRNA.15851.1, P_pen_mRNA.26954.1, P_pen_mRNA.26541.1	P_pen_mRNA.23456.1, P_pen_mRNA.24497.1
OG0000659	P_pen	n65	1	Terminal	P_pen_mRNA.15851.1	P_pen_mRNA.26954.1, P_pen_mRNA.26541.1
OG0000659	P_pen	n66	1	Terminal	P_pen_mRNA.26954.1	P_pen_mRNA.26541.1
OG0000659	P_pen	n67	1	Terminal	P_pen_mRNA.23456.1	P_pen_mRNA.24497.1
OG0006255	M_mer	n1	1	Terminal	M_mer_XP_045202841.2	M_mer_XP_053400777.1, M_mer_XP_053400781.1
OG0006255	M_mer	n2	1	Terminal	M_mer_XP_053400777.1	M_mer_XP_053400781.1
OG0006255	D_pol	n3	1	Terminal	D_pol_XP_052221794.1, D_pol_XP_052265413.1, D_pol_XP_052281478.1, D_pol_XP_052221838.1, D_pol_XP_052281477.1	D_pol_XP_052278777.1, D_pol_XP_052221828.1, D_pol_XP_052229723.1, D_pol_XP_052233709.1, D_pol_XP_052219674.1, D_pol_XP_052278220.1, D_pol_XP_052278774.1, D_pol_XP_052278778.1, D_pol_XP_052221817.1, D_pol_XP_052278508.1, D_pol_XP_052278772.1, D_pol_XP_052221807.1, D_pol_XP_052278773.1, D_pol_XP_052221705.1, D_pol_XP_052278776.1
OG0006255	D_pol	n4	1	Terminal	D_pol_XP_052221794.1	D_pol_XP_052265413.1, D_pol_XP_052281478.1, D_pol_XP_052221838.1, D_pol_XP_052281477.1
OG0006255	D_pol	n5	1	Terminal	D_pol_XP_052265413.1	D_pol_XP_052281478.1, D_pol_XP_052221838.1, D_pol_XP_052281477.1
OG0006255	D_pol	n6	1	Terminal	D_pol_XP_052281478.1	D_pol_XP_052221838.1, D_pol_XP_052281477.1
OG0006255	D_pol	n7	1	Terminal	D_pol_XP_052221838.1	D_pol_XP_052281477.1
OG0006255	D_pol	n8	1	Terminal	D_pol_XP_052278777.1	D_pol_XP_052221828.1, D_pol_XP_052229723.1, D_pol_XP_052233709.1, D_pol_XP_052219674.1, D_pol_XP_052278220.1, D_pol_XP_052278774.1, D_pol_XP_052278778.1, D_pol_XP_052221817.1, D_pol_XP_052278508.1, D_pol_XP_052278772.1, D_pol_XP_052221807.1, D_pol_XP_052278773.1, D_pol_XP_052221705.1, D_pol_XP_052278776.1
OG0006255	D_pol	n9	1	Terminal	D_pol_XP_052221828.1	D_pol_XP_052229723.1, D_pol_XP_052233709.1, D_pol_XP_052219674.1, D_pol_XP_052278220.1, D_pol_XP_052278774.1, D_pol_XP_052278778.1, D_pol_XP_052221817.1, D_pol_XP_052278508.1, D_pol_XP_052278772.1, D_pol_XP_052221807.1, D_pol_XP_052278773.1, D_pol_XP_052221705.1, D_pol_XP_052278776.1
OG0006255	D_pol	n10	1	Terminal	D_pol_XP_052229723.1, D_pol_XP_052233709.1, D_pol_XP_052219674.1, D_pol_XP_052278220.1	D_pol_XP_052278774.1, D_pol_XP_052278778.1, D_pol_XP_052221817.1, D_pol_XP_052278508.1, D_pol_XP_052278772.1, D_pol_XP_052221807.1, D_pol_XP_052278773.1, D_pol_XP_052221705.1, D_pol_XP_052278776.1
OG0006255	D_pol	n11	1	Terminal	D_pol_XP_052229723.1, D_pol_XP_052233709.1	D_pol_XP_052219674.1, D_pol_XP_052278220.1
OG0006255	D_pol	n12	1	Terminal	D_pol_XP_052229723.1	D_pol_XP_052233709.1
OG0006255	D_pol	n13	1	Terminal	D_pol_XP_052219674.1	D_pol_XP_052278220.1
OG0006255	D_pol	n14	1	Terminal	D_pol_XP_052278774.1, D_pol_XP_052278778.1, D_pol_XP_052221817.1, D_pol_XP_052278508.1	D_pol_XP_052278772.1, D_pol_XP_052221807.1, D_pol_XP_052278773.1, D_pol_XP_052221705.1, D_pol_XP_052278776.1
OG0006255	D_pol	n15	1	Terminal	D_pol_XP_052278774.1, D_pol_XP_052278778.1	D_pol_XP_052221817.1, D_pol_XP_052278508.1
OG0006255	D_pol	n16	1	Terminal	D_pol_XP_052278774.1	D_pol_XP_052278778.1
OG0006255	D_pol	n17	1	Terminal	D_pol_XP_052221817.1	D_pol_XP_052278508.1
OG0006255	D_pol	n18	1	Terminal	D_pol_XP_052278772.1	D_pol_XP_052221807.1, D_pol_XP_052278773.1, D_pol_XP_052221705.1, D_pol_XP_052278776.1
OG0006255	D_pol	n19	1	Terminal	D_pol_XP_052221807.1, D_pol_XP_052278773.1	D_pol_XP_052221705.1, D_pol_XP_052278776.1
OG0006255	D_pol	n20	1	Terminal	D_pol_XP_052221807.1	D_pol_XP_052278773.1
OG0006255	D_pol	n21	1	Terminal	D_pol_XP_052221705.1	D_pol_XP_052278776.1
OG0011482	M_cal	n1	1	Terminal	M_cal_XP_052072494.1, M_cal_XP_052072495.1	M_cal_XP_052072492.1, M_cal_XP_052072491.1, M_cal_XP_052074046.1
OG0011482	M_cal	n2	1	Terminal	M_cal_XP_052072494.1	M_cal_XP_052072495.1
OG0011482	M_cal	n3	1	Terminal	M_cal_XP_052072492.1	M_cal_XP_052072491.1, M_cal_XP_052074046.1
OG0011482	M_cal	n4	1	Terminal	M_cal_XP_052072491.1	M_cal_XP_052074046.1
OG0011482	P_pen	n6	1	Terminal	P_pen_mRNA.4750.1	P_pen_mRNA.4725.2, P_pen_mRNA.5602.1, P_pen_mRNA.6074.1
OG0011482	P_pen	n7	1	Terminal	P_pen_mRNA.4725.2	P_pen_mRNA.5602.1, P_pen_mRNA.6074.1
OG0011482	P_pen	n8	1	Terminal	P_pen_mRNA.5602.1	P_pen_mRNA.6074.1
OG0011482	M_gig	n9	1	Terminal	M_gig_XP_011415506.2, M_gig_XP_034306868.1, M_gig_XP_034306869.1, M_gig_XP_011436967.2, M_gig_XP_034305581.1, M_gig_XP_034305582.1, M_gig_XP_034305583.1, M_gig_XP_034305584.1	M_gig_XP_019925842.1
OG0011482	M_gig	n10	1	Terminal	M_gig_XP_011415506.2, M_gig_XP_034306868.1	M_gig_XP_034306869.1, M_gig_XP_011436967.2, M_gig_XP_034305581.1, M_gig_XP_034305582.1, M_gig_XP_034305583.1, M_gig_XP_034305584.1
OG0011482	M_gig	n11	1	Terminal	M_gig_XP_011415506.2	M_gig_XP_034306868.1
OG0011482	M_gig	n12	1	Terminal	M_gig_XP_034306869.1	M_gig_XP_011436967.2, M_gig_XP_034305581.1, M_gig_XP_034305582.1, M_gig_XP_034305583.1, M_gig_XP_034305584.1
OG0011482	M_gig	n13	1	Terminal	M_gig_XP_011436967.2	M_gig_XP_034305581.1, M_gig_XP_034305582.1, M_gig_XP_034305583.1, M_gig_XP_034305584.1
OG0011482	M_gig	n14	1	Terminal	M_gig_XP_034305581.1, M_gig_XP_034305582.1, M_gig_XP_034305583.1, M_gig_XP_034305584.1
OG0012580	N12	n2	0.333333	Non-Terminal	M_are_XP_052797362.1, M_are_XP_052801416.1, M_mer_XP_045176444.1, M_mer_XP_053383631.1, M_mer_XP_045176781.1, D_pol_XP_052218891.1, D_pol_XP_052240797.1, D_pol_XP_052240780.1, D_pol_XP_052240768.1	D_pol_XP_052239359.1, D_pol_XP_052239342.1, D_pol_XP_052240788.1
OG0012580	M_are	n5	1	Terminal	M_are_XP_052797362.1	M_are_XP_052801416.1
OG0012580	M_mer	n6	1	Terminal	M_mer_XP_045176444.1, M_mer_XP_053383631.1	M_mer_XP_045176781.1
OG0012580	M_mer	n7	1	Terminal	M_mer_XP_045176444.1	M_mer_XP_053383631.1
OG0012580	D_pol	n8	1	Terminal	D_pol_XP_052218891.1, D_pol_XP_052240797.1	D_pol_XP_052240780.1, D_pol_XP_052240768.1
OG0012580	D_pol	n9	1	Terminal	D_pol_XP_052218891.1	D_pol_XP_052240797.1
OG0012580	D_pol	n10	1	Terminal	D_pol_XP_052240780.1	D_pol_XP_052240768.1
OG0012580	D_pol	n11	1	Terminal	D_pol_XP_052239359.1	D_pol_XP_052239342.1, D_pol_XP_052240788.1
OG0012580	D_pol	n12	1	Terminal	D_pol_XP_052239342.1	D_pol_XP_052240788.1
OG0012580	M_gig	n13	1	Terminal	M_gig_XP_011426403.1	M_gig_XP_019922510.2
OG0013090	P_can	n0	1	Terminal	P_can_XP_025088681.1	P_can_XP_025088698.1, P_can_XP_025087075.1, P_can_XP_025088097.1, P_can_XP_025088099.1, P_can_XP_025086840.1, P_can_XP_025087573.1, P_can_XP_025087575.1, P_can_XP_025087072.1, P_can_XP_025088486.1, P_can_XP_025088734.1, P_can_XP_025087076.1, P_can_XP_025087073.1, P_can_XP_025087074.1
OG0013090	P_can	n1	1	Terminal	P_can_XP_025088698.1	P_can_XP_025087075.1, P_can_XP_025088097.1, P_can_XP_025088099.1, P_can_XP_025086840.1, P_can_XP_025087573.1, P_can_XP_025087575.1, P_can_XP_025087072.1, P_can_XP_025088486.1, P_can_XP_025088734.1, P_can_XP_025087076.1, P_can_XP_025087073.1, P_can_XP_025087074.1
OG0013090	P_can	n2	1	Terminal	P_can_XP_025087075.1, P_can_XP_025088097.1, P_can_XP_025088099.1, P_can_XP_025086840.1, P_can_XP_025087573.1, P_can_XP_025087575.1, P_can_XP_025087072.1, P_can_XP_025088486.1	P_can_XP_025088734.1, P_can_XP_025087076.1, P_can_XP_025087073.1, P_can_XP_025087074.1
OG0013090	P_can	n3	1	Terminal	P_can_XP_025087075.1, P_can_XP_025088097.1, P_can_XP_025088099.1, P_can_XP_025086840.1, P_can_XP_025087573.1, P_can_XP_025087575.1	P_can_XP_025087072.1, P_can_XP_025088486.1
OG0013090	P_can	n4	1	Terminal	P_can_XP_025087075.1	P_can_XP_025088097.1, P_can_XP_025088099.1, P_can_XP_025086840.1, P_can_XP_025087573.1, P_can_XP_025087575.1
OG0013090	P_can	n5	1	Terminal	P_can_XP_025088097.1, P_can_XP_025088099.1	P_can_XP_025086840.1, P_can_XP_025087573.1, P_can_XP_025087575.1
OG0013090	P_can	n6	1	Terminal	P_can_XP_025088097.1	P_can_XP_025088099.1
OG0013090	P_can	n7	1	Terminal	P_can_XP_025086840.1	P_can_XP_025087573.1, P_can_XP_025087575.1
OG0013090	P_can	n8	1	Terminal	P_can_XP_025087573.1	P_can_XP_025087575.1
OG0013090	P_can	n9	1	Terminal	P_can_XP_025087072.1	P_can_XP_025088486.1
OG0013090	P_can	n10	1	Terminal	P_can_XP_025088734.1	P_can_XP_025087076.1, P_can_XP_025087073.1, P_can_XP_025087074.1
OG0013090	P_can	n11	1	Terminal	P_can_XP_025087076.1	P_can_XP_025087073.1, P_can_XP_025087074.1
OG0013090	P_can	n12	1	Terminal	P_can_XP_025087073.1	P_can_XP_025087074.1
OG0013419	M_cal	n0	1	Terminal	M_cal_XP_052072517.1	M_cal_XP_052072520.1, M_cal_XP_052072521.1, M_cal_XP_052072523.1, M_cal_XP_052072518.1, M_cal_XP_052074061.1, M_cal_XP_052075371.1, M_cal_XP_052072765.1, M_cal_XP_052075449.1, M_cal_XP_052075450.1, M_cal_XP_052074454.1, M_cal_XP_052074455.1, M_cal_XP_052079015.1
OG0013419	M_cal	n1	1	Terminal	M_cal_XP_052072520.1, M_cal_XP_052072521.1	M_cal_XP_052072523.1, M_cal_XP_052072518.1, M_cal_XP_052074061.1, M_cal_XP_052075371.1, M_cal_XP_052072765.1, M_cal_XP_052075449.1, M_cal_XP_052075450.1, M_cal_XP_052074454.1, M_cal_XP_052074455.1, M_cal_XP_052079015.1
OG0013419	M_cal	n2	1	Terminal	M_cal_XP_052072520.1	M_cal_XP_052072521.1
OG0013419	M_cal	n3	1	Terminal	M_cal_XP_052072523.1	M_cal_XP_052072518.1, M_cal_XP_052074061.1, M_cal_XP_052075371.1, M_cal_XP_052072765.1, M_cal_XP_052075449.1, M_cal_XP_052075450.1, M_cal_XP_052074454.1, M_cal_XP_052074455.1, M_cal_XP_052079015.1
OG0013419	M_cal	n4	1	Terminal	M_cal_XP_052072518.1, M_cal_XP_052074061.1	M_cal_XP_052075371.1, M_cal_XP_052072765.1, M_cal_XP_052075449.1, M_cal_XP_052075450.1, M_cal_XP_052074454.1, M_cal_XP_052074455.1, M_cal_XP_052079015.1
OG0013419	M_cal	n5	1	Terminal	M_cal_XP_052072518.1	M_cal_XP_052074061.1
OG0013419	M_cal	n6	1	Terminal	M_cal_XP_052075371.1	M_cal_XP_052072765.1, M_cal_XP_052075449.1, M_cal_XP_052075450.1, M_cal_XP_052074454.1, M_cal_XP_052074455.1, M_cal_XP_052079015.1
OG0013419	M_cal	n7	1	Terminal	M_cal_XP_052072765.1	M_cal_XP_052075449.1, M_cal_XP_052075450.1, M_cal_XP_052074454.1, M_cal_XP_052074455.1, M_cal_XP_052079015.1
OG0013419	M_cal	n8	1	Terminal	M_cal_XP_052075449.1	M_cal_XP_052075450.1, M_cal_XP_052074454.1, M_cal_XP_052074455.1, M_cal_XP_052079015.1
OG0013419	M_cal	n9	1	Terminal	M_cal_XP_052075450.1	M_cal_XP_052074454.1, M_cal_XP_052074455.1, M_cal_XP_052079015.1
OG0013419	M_cal	n10	1	Terminal	M_cal_XP_052074454.1	M_cal_XP_052074455.1, M_cal_XP_052079015.1
OG0013419	M_cal	n11	1	Terminal	M_cal_XP_052074455.1	M_cal_XP_052079015.1
OG0013861	M_mer	n0	1	Terminal	M_mer_XP_045175554.2	M_mer_XP_045176381.2, M_mer_XP_053386949.1, M_mer_XP_045179559.2, M_mer_XP_045179593.1, M_mer_XP_045174200.1, M_mer_XP_053384429.1, M_mer_XP_053383673.1, M_mer_XP_053383627.1, M_mer_XP_053389444.1, M_mer_XP_045174303.1, M_mer_XP_045174325.2
OG0013861	M_mer	n1	1	Terminal	M_mer_XP_045176381.2, M_mer_XP_053386949.1, M_mer_XP_045179559.2, M_mer_XP_045179593.1	M_mer_XP_045174200.1, M_mer_XP_053384429.1, M_mer_XP_053383673.1, M_mer_XP_053383627.1, M_mer_XP_053389444.1, M_mer_XP_045174303.1, M_mer_XP_045174325.2
OG0013861	M_mer	n2	1	Terminal	M_mer_XP_045176381.2	M_mer_XP_053386949.1, M_mer_XP_045179559.2, M_mer_XP_045179593.1
OG0013861	M_mer	n3	1	Terminal	M_mer_XP_053386949.1	M_mer_XP_045179559.2, M_mer_XP_045179593.1
OG0013861	M_mer	n4	1	Terminal	M_mer_XP_045179559.2	M_mer_XP_045179593.1
OG0013861	M_mer	n5	1	Terminal	M_mer_XP_045174200.1, M_mer_XP_053384429.1	M_mer_XP_053383673.1, M_mer_XP_053383627.1, M_mer_XP_053389444.1, M_mer_XP_045174303.1, M_mer_XP_045174325.2
OG0013861	M_mer	n6	1	Terminal	M_mer_XP_045174200.1	M_mer_XP_053384429.1
OG0013861	M_mer	n7	1	Terminal	M_mer_XP_053383673.1	M_mer_XP_053383627.1, M_mer_XP_053389444.1, M_mer_XP_045174303.1, M_mer_XP_045174325.2
OG0013861	M_mer	n8	1	Terminal	M_mer_XP_053383627.1	M_mer_XP_053389444.1, M_mer_XP_045174303.1, M_mer_XP_045174325.2
OG0013861	M_mer	n9	1	Terminal	M_mer_XP_053389444.1	M_mer_XP_045174303.1, M_mer_XP_045174325.2
OG0013861	M_mer	n10	1	Terminal	M_mer_XP_045174303.1	M_mer_XP_045174325.2
OG0014328	M_gig	n0	1	Terminal	M_gig_XP_034310386.1	M_gig_XP_011431031.2, M_gig_XP_034309604.1, M_gig_XP_011448083.2, M_gig_XP_034334989.1, M_gig_XP_034334994.1, M_gig_XP_034309830.1, M_gig_XP_034309831.1, M_gig_XP_011431034.2, M_gig_XP_034309599.1, M_gig_XP_034309598.1
OG0014328	M_gig	n1	1	Terminal	M_gig_XP_011431031.2, M_gig_XP_034309604.1	M_gig_XP_011448083.2, M_gig_XP_034334989.1, M_gig_XP_034334994.1, M_gig_XP_034309830.1, M_gig_XP_034309831.1, M_gig_XP_011431034.2, M_gig_XP_034309599.1, M_gig_XP_034309598.1
OG0014328	M_gig	n2	1	Terminal	M_gig_XP_011431031.2	M_gig_XP_034309604.1
OG0014328	M_gig	n3	1	Terminal	M_gig_XP_011448083.2, M_gig_XP_034334989.1, M_gig_XP_034334994.1, M_gig_XP_034309830.1, M_gig_XP_034309831.1	M_gig_XP_011431034.2, M_gig_XP_034309599.1, M_gig_XP_034309598.1
OG0014328	M_gig	n4	1	Terminal	M_gig_XP_011448083.2	M_gig_XP_034334989.1, M_gig_XP_034334994.1, M_gig_XP_034309830.1, M_gig_XP_034309831.1
OG0014328	M_gig	n5	1	Terminal	M_gig_XP_034334989.1, M_gig_XP_034334994.1	M_gig_XP_034309830.1, M_gig_XP_034309831.1
OG0014328	M_gig	n6	1	Terminal	M_gig_XP_034334989.1	M_gig_XP_034334994.1
OG0014328	M_gig	n7	1	Terminal	M_gig_XP_034309830.1	M_gig_XP_034309831.1
OG0014328	M_gig	n8	1	Terminal	M_gig_XP_011431034.2, M_gig_XP_034309599.1	M_gig_XP_034309598.1
OG0014328	M_gig	n9	1	Terminal	M_gig_XP_011431034.2	M_gig_XP_034309599.1
OG0014915	M_mar	n0	1	Terminal	M_mar_MMAM00000001688	M_mar_MMAM00000031429, M_mar_MMAM00000037474, M_mar_MMAM00000038542, M_mar_MMAM00000010754, M_mar_MMAM00000007110, M_mar_MMAM00000043485, M_mar_MMAM00000019553, M_mar_MMAM00000019906, M_mar_MMAM00000050182
OG0014915	M_mar	n1	1	Terminal	M_mar_MMAM00000031429	M_mar_MMAM00000037474, M_mar_MMAM00000038542, M_mar_MMAM00000010754, M_mar_MMAM00000007110, M_mar_MMAM00000043485, M_mar_MMAM00000019553, M_mar_MMAM00000019906, M_mar_MMAM00000050182
OG0014915	M_mar	n2	1	Terminal	M_mar_MMAM00000037474, M_mar_MMAM00000038542	M_mar_MMAM00000010754, M_mar_MMAM00000007110, M_mar_MMAM00000043485, M_mar_MMAM00000019553, M_mar_MMAM00000019906, M_mar_MMAM00000050182
OG0014915	M_mar	n3	1	Terminal	M_mar_MMAM00000037474	M_mar_MMAM00000038542
OG0014915	M_mar	n4	1	Terminal	M_mar_MMAM00000010754, M_mar_MMAM00000007110, M_mar_MMAM00000043485	M_mar_MMAM00000019553, M_mar_MMAM00000019906, M_mar_MMAM00000050182
OG0014915	M_mar	n5	1	Terminal	M_mar_MMAM00000010754	M_mar_MMAM00000007110, M_mar_MMAM00000043485
OG0014915	M_mar	n6	1	Terminal	M_mar_MMAM00000007110	M_mar_MMAM00000043485
OG0014915	M_mar	n7	1	Terminal	M_mar_MMAM00000019553	M_mar_MMAM00000019906, M_mar_MMAM00000050182
OG0014915	M_mar	n8	1	Terminal	M_mar_MMAM00000019906	M_mar_MMAM00000050182
OG0017458	M_cal	n1	1	Terminal	M_cal_XP_052092383.1	M_cal_XP_052084393.1, M_cal_XP_052084429.1, M_cal_XP_052084430.1, M_cal_XP_052084386.1, M_cal_XP_052084388.1
OG0017458	M_cal	n2	1	Terminal	M_cal_XP_052084393.1	M_cal_XP_052084429.1, M_cal_XP_052084430.1, M_cal_XP_052084386.1, M_cal_XP_052084388.1
OG0017458	M_cal	n3	1	Terminal	M_cal_XP_052084429.1, M_cal_XP_052084430.1	M_cal_XP_052084386.1, M_cal_XP_052084388.1
OG0017458	M_cal	n4	1	Terminal	M_cal_XP_052084429.1	M_cal_XP_052084430.1
OG0017458	M_cal	n5	1	Terminal	M_cal_XP_052084386.1	M_cal_XP_052084388.1
OG0020608	M_gig	n1	1	Terminal	M_gig_XP_011430963.2, M_gig_XP_034331326.1	M_gig_XP_034331327.1, M_gig_XP_034332178.1
OG0020608	M_gig	n2	1	Terminal	M_gig_XP_011430963.2	M_gig_XP_034331326.1
OG0020608	M_gig	n3	1	Terminal	M_gig_XP_034331327.1	M_gig_XP_034332178.1
OG0021059	M_mer	n0	1	Terminal	M_mer_XP_045175355.2	M_mer_XP_053383628.1, M_mer_XP_053383629.1, M_mer_XP_045176779.2, M_mer_XP_053383632.1
OG0021059	M_mer	n1	1	Terminal	M_mer_XP_053383628.1, M_mer_XP_053383629.1	M_mer_XP_045176779.2, M_mer_XP_053383632.1
OG0021059	M_mer	n2	1	Terminal	M_mer_XP_053383628.1	M_mer_XP_053383629.1
OG0021059	M_mer	n3	1	Terminal	M_mer_XP_045176779.2	M_mer_XP_053383632.1
OG0021492	P_pen	n0	1	Terminal	P_pen_mRNA.35350.1	P_pen_mRNA.34873.1, P_pen_mRNA.35590.1, P_pen_mRNA.34986.1, P_pen_mRNA.36711.1
OG0021492	P_pen	n1	1	Terminal	P_pen_mRNA.34873.1, P_pen_mRNA.35590.1	P_pen_mRNA.34986.1, P_pen_mRNA.36711.1
OG0021492	P_pen	n2	1	Terminal	P_pen_mRNA.34873.1	P_pen_mRNA.35590.1
OG0021492	P_pen	n3	1	Terminal	P_pen_mRNA.34986.1	P_pen_mRNA.36711.1
OG0023248	M_mer	n2	1	Terminal	M_mer_XP_045179285.2	M_mer_XP_045200133.2
OG0023308	M_cal	n0	1	Terminal	M_cal_XP_052059719.1	M_cal_XP_052059720.1, M_cal_XP_052059721.1, M_cal_XP_052059723.1
OG0023308	M_cal	n1	1	Terminal	M_cal_XP_052059720.1	M_cal_XP_052059721.1, M_cal_XP_052059723.1
OG0023308	M_cal	n2	1	Terminal	M_cal_XP_052059721.1	M_cal_XP_052059723.1
OG0023510	P_pen	n2	1	Terminal	P_pen_mRNA.8835.2	P_pen_mRNA.9940.1
OG0023848	M_mar	n1	1	Terminal	M_mar_MMAM00000045444	M_mar_MMAM00000008736, M_mar_MMAM00000046245
OG0023848	M_mar	n2	1	Terminal	M_mar_MMAM00000008736	M_mar_MMAM00000046245
OG0024286	M_yes	n1	1	Terminal	M_yes_XP_021370259.1	M_yes_XP_021370258.1, M_yes_XP_021370350.1
OG0024286	M_yes	n2	1	Terminal	M_yes_XP_021370258.1	M_yes_XP_021370350.1
OG0024661	P_pen	n0	1	Terminal	P_pen_mRNA.10103.1	P_pen_mRNA.8888.1, P_pen_mRNA.11409.1, P_pen_mRNA.36619.1
OG0024661	P_pen	n1	1	Terminal	P_pen_mRNA.8888.1	P_pen_mRNA.11409.1, P_pen_mRNA.36619.1
OG0024661	P_pen	n2	1	Terminal	P_pen_mRNA.11409.1	P_pen_mRNA.36619.1
OG0024662	P_pen	n0	1	Terminal	P_pen_mRNA.10123.1	P_pen_mRNA.9412.3, P_pen_mRNA.9164.1, P_pen_mRNA.9194.1
OG0024662	P_pen	n1	1	Terminal	P_pen_mRNA.9412.3	P_pen_mRNA.9164.1, P_pen_mRNA.9194.1
OG0024662	P_pen	n2	1	Terminal	P_pen_mRNA.9164.1	P_pen_mRNA.9194.1
