# Supplementary material for: Tracing the evolution of tissue inhibitor of metalloproteinases in Metazoa with the Pteria penguin genome
Source: iScience. 2023 Nov 25;27(1):108579. doi: 10.1016/j.isci.2023.108579 (PMC10755359; doi:10.1016/j.isci.2023.108579)
Supplement: Table S11. The forty-one metazoan species used for phylogenetic orthology inference in this research, related to Figures 3 and 4 and the STAR Methods [file mmc12.xlsx]

## Sheet: Table S11
Table S11 The forty-one metazoan species used for phylogenetic orthology inference in this research, related to Figure 3, Figure 4 and the STAR Methods.
Clade1	Clade2	Clade3	Clade4	Phylum	Class	Species	BUSCOs_metazoadb10	Link
\	\	\	\	Porifera	Demospongiae	Amphimedon queenslandica	C:90.8%[S:83.9%,D:6.9%],F:2.7%,M:6.5%,n:954	https://www.ncbi.nlm.nih.gov/data-hub/genome/GCF_000090795.2/
Eumetazoa	\	\	\	Cnidaria	Anthozoa	Nematostella vectensis	C:97.6%[S:93.9%,D:3.7%],F:0.5%,M:1.9%,n:954	https://www.ncbi.nlm.nih.gov/data-hub/genome/GCF_932526225.1/
Eumetazoa	\	\	\	Cnidaria	Hydrozoa	Hydra vulgaris	C:95.4%[S:89.1%,D:6.3%],F:0.9%,M:3.7%,n:954	https://www.ncbi.nlm.nih.gov/data-hub/genome/GCF_022113875.1/
Eumetazoa	\	\	\	Cnidaria	Scyphozoa	Rhopilema esculentum	C:92.4%[S:88.9%,D:3.5%],F:2.2%,M:5.4%,n:954	http://gigadb.org/dataset/100720
Eumetazoa	\	\	\	Placozoa	\	Trichoplax adhaerens	C:89.3%[S:88.7%,D:0.6%],F:4.6%,M:6.1%,n:954	https://www.ncbi.nlm.nih.gov/data-hub/genome/GCF_000150275.1/
Eumetazoa	\	\	\	Placozoa	Uniplacotomia	Trichoplax sp. H2	C:94.8%[S:94.1%,D:0.7%],F:2.0%,M:3.2%,n:954	https://www.ncbi.nlm.nih.gov/data-hub/genome/GCA_003344405.1/
Eumetazoa	Bilateria	Deuterostomia	\	Chordata	Ascidiacea	Ciona intestinalis	C:94.1%[S:89.5%,D:4.6%],F:0.6%,M:5.3%,n:954	https://www.ncbi.nlm.nih.gov/data-hub/genome/GCF_000224145.3/
Eumetazoa	Bilateria	Deuterostomia	\	Chordata	Ascidiacea	Styela clava	C:93.6%[S:83.0%,D:10.6%],F:0.6%,M:5.8%,n:954	https://www.ncbi.nlm.nih.gov/data-hub/genome/GCF_013122585.1/
Eumetazoa	Bilateria	Deuterostomia	\	Chordata	Cladistii	Erpetoichthys calabaricus	C:99.8%[S:89.3%,D:10.5%],F:0.2%,M:0.0%,n:954	https://www.ncbi.nlm.nih.gov/data-hub/genome/GCF_900747795.2/
Eumetazoa	Bilateria	Deuterostomia	\	Chordata	Dipneusti	Protopterus annectens	C:95.2%[S:87.0%,D:8.2%],F:2.2%,M:2.6%,n:954	https://www.ncbi.nlm.nih.gov/data-hub/genome/GCF_019279795.1/
Eumetazoa	Bilateria	Deuterostomia	\	Chordata	Elasmobranchii	Carcharodon carcharias	C:98.1%[S:88.2%,D:9.9%],F:0.7%,M:1.2%,n:954	https://www.ncbi.nlm.nih.gov/data-hub/genome/GCF_017639515.1/
Eumetazoa	Bilateria	Deuterostomia	\	Chordata	Hyperoartia	Petromyzon marinus	C:94.7%[S:82.6%,D:12.1%],F:2.1%,M:3.2%,n:954	https://www.ncbi.nlm.nih.gov/data-hub/genome/GCF_010993605.1/
Eumetazoa	Bilateria	Deuterostomia	\	Chordata	Leptocardii	Branchiostoma belcheri	C:98.7%[S:92.9%,D:5.8%],F:0.8%,M:0.5%,n:954	https://www.ncbi.nlm.nih.gov/data-hub/genome/GCF_001625305.1/
Eumetazoa	Bilateria	Deuterostomia	\	Chordata	Mammalia	Homo sapiens	C:99.3%[S:70.4%,D:28.9%],F:0.5%,M:0.2%,n:954	https://www.ncbi.nlm.nih.gov/data-hub/genome/GCF_000001405.40/
Eumetazoa	Bilateria	Deuterostomia	\	Echinodermata	Asteroidea	Asterias rubens	C:98.7%[S:89.8%,D:8.9%],F:0.2%,M:1.1%,n:954	https://www.ncbi.nlm.nih.gov/data-hub/genome/GCF_902459465.1/
Eumetazoa	Bilateria	Deuterostomia	\	Echinodermata	Crinoidea	Anneissia japonica	C:97.1%[S:86.0%,D:11.1%],F:1.4%,M:1.5%,n:954	https://www.ncbi.nlm.nih.gov/data-hub/genome/GCF_011630105.1/
Eumetazoa	Bilateria	Deuterostomia	\	Echinodermata	Echinoidea	Lytechinus variegatus	C:98.8%[S:76.2%,D:22.6%],F:0.4%,M:0.8%,n:954	https://www.ncbi.nlm.nih.gov/data-hub/genome/GCF_018143015.1/
Eumetazoa	Bilateria	Deuterostomia	\	Echinodermata	Holothuroidea	Holothuria leucospilota	C:91.3%[S:90.1%,D:1.2%],F:3.9%,M:4.8%,n:954	https://www.ncbi.nlm.nih.gov/data-hub/genome/GCA_029531755.1/
Eumetazoa	Bilateria	Deuterostomia	\	Hemichordate	Enteropneusta	Saccoglossus kowalevskii	C:89.8%[S:89.2%,D:0.6%],F:7.1%,M:3.1%,n:954	https://www.ncbi.nlm.nih.gov/data-hub/genome/GCF_000003605.2/
Eumetazoa	Bilateria	Protostomia	Ecdysozoa	Arthropoda	Arachnida	Dermacentor silvarum	C:97.6%[S:87.5%,D:10.1%],F:1.2%,M:1.2%,n:954	https://www.ncbi.nlm.nih.gov/data-hub/genome/GCF_013339745.2/
Eumetazoa	Bilateria	Protostomia	Ecdysozoa	Arthropoda	Branchiopoda	Daphnia magna	C:97.1%[S:83.9%,D:13.2%],F:0.3%,M:2.6%,n:954	https://www.ncbi.nlm.nih.gov/data-hub/genome/GCF_020631705.1/
Eumetazoa	Bilateria	Protostomia	Ecdysozoa	Arthropoda	Collembola	Folsomia candida	C:95.2%[S:81.2%,D:14.0%],F:0.7%,M:4.1%,n:954	https://www.ncbi.nlm.nih.gov/data-hub/genome/GCF_002217175.1/
Eumetazoa	Bilateria	Protostomia	Ecdysozoa	Arthropoda	Copepoda	Lepeophtheirus salmonis	C:93.2%[S:84.4%,D:8.8%],F:1.0%,M:5.8%,n:954	https://www.ncbi.nlm.nih.gov/data-hub/genome/GCF_016086655.3/
Eumetazoa	Bilateria	Protostomia	Ecdysozoa	Arthropoda	Insecta	Drosophila melanogaster	C:99.3%[S:97.7%,D:1.6%],F:0.2%,M:0.5%,n:954	https://www.ncbi.nlm.nih.gov/data-hub/genome/GCF_000001215.4/
Eumetazoa	Bilateria	Protostomia	Ecdysozoa	Arthropoda	Malacostraca	Eriocheir sinensis	C:96.7%[S:74.1%,D:22.6%],F:0.3%,M:3.0%,n:954	https://www.ncbi.nlm.nih.gov/data-hub/genome/GCF_024679095.1/
Eumetazoa	Bilateria	Protostomia	Ecdysozoa	Arthropoda	Merostomata	Limulus polyphemus	C:92.4%[S:74.7%,D:17.7%],F:4.7%,M:2.9%,n:954	https://www.ncbi.nlm.nih.gov/data-hub/genome/GCF_000517525.1/
Eumetazoa	Bilateria	Protostomia	Ecdysozoa	Arthropoda	Ostracoda	Notodromas monacha	C:82.0%[S:76.7%,D:5.3%],F:4.7%,M:13.3%,n:954	https://www.ncbi.nlm.nih.gov/data-hub/genome/GCA_905338405.1/
Eumetazoa	Bilateria	Protostomia	Ecdysozoa	Arthropoda	Thecostraca	Amphibalanus amphitrite	C:95.9%[S:27.3%,D:68.6%],F:1.0%,M:3.1%,n:954	https://www.ncbi.nlm.nih.gov/data-hub/genome/GCF_019059575.1/
Eumetazoa	Bilateria	Protostomia	Ecdysozoa	Nematoda	Chromadorea	Brugia malayi	C:84.0%[S:69.7%,D:14.3%],F:1.4%,M:14.6%,n:954	https://www.ncbi.nlm.nih.gov/data-hub/genome/GCF_000002995.4/
Eumetazoa	Bilateria	Protostomia	Ecdysozoa	Onychophora	Udeonychophora	Epiperipatus broadwayi	C:89.8%[S:78.2%,D:11.6%],F:6.4%,M:3.8%,n:954	https://doi.org/10.1093/gbe/evad021
Eumetazoa	Bilateria	Protostomia	Ecdysozoa	Priapulida	Priapulimorpha	Priapulus caudatus	C:89.4%[S:80.9%,D:8.5%],F:5.1%,M:5.5%,n:954	https://www.ncbi.nlm.nih.gov/data-hub/genome/GCF_000485595.1/
Eumetazoa	Bilateria	Protostomia	Ecdysozoa	Tardigrada	Eutardigrada	Paramacrobiotus metropolitanus	C:85.0%[S:73.4%,D:11.6%],F:1.8%,M:13.2%,n:954	https://www.ncbi.nlm.nih.gov/data-hub/genome/GCF_019649055.1/
Eumetazoa	Bilateria	Protostomia	Spiralia	Annelida	Clitellata	Helobdella robusta	C:90.2%[S:89.2%,D:1.0%],F:4.6%,M:5.2%,n:954	https://www.ncbi.nlm.nih.gov/data-hub/genome/GCF_000326865.2/
Eumetazoa	Bilateria	Protostomia	Spiralia	Annelida	Polychaeta	Owenia fusiformis	C:96.0%[S:89.3%,D:6.7%],F:1.5%,M:2.5%,n:954	https://www.ncbi.nlm.nih.gov/data-hub/genome/GCA_903813345.2/
Eumetazoa	Bilateria	Protostomia	Spiralia	Brachiopoda	Lingulata	Lingula anatina	C:98.7%[S:70.8%,D:27.9%],F:0.6%,M:0.7%,n:954	https://www.ncbi.nlm.nih.gov/data-hub/genome/GCF_001039355.2/
Eumetazoa	Bilateria	Protostomia	Spiralia	Mollusca	Bivalvia	Dreissena polymorpha	C:97.5%[S:76.1%,D:21.4%],F:0.4%,M:2.1%,n:954	https://www.ncbi.nlm.nih.gov/data-hub/genome/GCF_020536995.1/
Eumetazoa	Bilateria	Protostomia	Spiralia	Mollusca	Bivalvia	Pteria penguin	C:97.1%[S:96.9%,D:0.2%],F:1.0%,M:1.9%,n:954	This research
Eumetazoa	Bilateria	Protostomia	Spiralia	Mollusca	Cephalopoda	Octopus sinensis	C:98.3%[S:90.0%,D:8.3%],F:0.8%,M:0.9%,n:954	https://www.ncbi.nlm.nih.gov/data-hub/genome/GCF_006345805.1/
Eumetazoa	Bilateria	Protostomia	Spiralia	Mollusca	Gastropoda	Pomacea canaliculata	C:98.3%[S:90.3%,D:8.0%],F:0.4%,M:1.3%,n:954	https://www.ncbi.nlm.nih.gov/data-hub/genome/GCF_003073045.1/
Eumetazoa	Bilateria	Protostomia	Spiralia	Platyhelminthes	Rhabditophora	Macrostomum lignano	C:86.7%[S:6.0%,D:80.7%],F:3.0%,M:10.3%,n:954	https://www.ncbi.nlm.nih.gov/data-hub/genome/GCA_002269645.1/
Eumetazoa	Bilateria	Protostomia	Spiralia	Rotifera	Eurotatoria	Rotaria socialis	C:88.9%[S:70.2%,D:18.7%],F:2.4%,M:8.7%,n:954	https://www.ncbi.nlm.nih.gov/data-hub/genome/GCA_905331475.1/
