# Supplementary material for: Tracing the evolution of tissue inhibitor of metalloproteinases in Metazoa with the Pteria penguin genome
Source: iScience. 2023 Nov 25;27(1):108579. doi: 10.1016/j.isci.2023.108579 (PMC10755359; doi:10.1016/j.isci.2023.108579)
Supplement: Table S12. From the forty-one metazoan species, the sequences identified as putative TIMPs or from the same HOG as putative TIMPs, related to Figures 3 and S6–S8 [file mmc13.xlsx]

## Sheet: Table S12
Table S12 From the forty-one metazoan species, the sequences identified as putative TIMPs or from the same HOG as putative TIMPs, related to Figure 3, Figure S6, Figure S7 and Figure S8.
Accession ID for protein	Accession ID for gene	Sequence classification	From which species	From which HOG	From which OG	HOG or OG classification
XP_033126188.1	LOC117124150	branch TIMP	Anneissia japonica	HOG0044466	OG0042468	branch TIMP HOG
XP_033106476.1	LOC117108541	core TIMP	Anneissia japonica	HOG0001662	OG0000634	core TIMP HOG
XP_033106529.1	LOC117108576	core TIMP	Anneissia japonica	HOG0001662	OG0000634	core TIMP HOG
XP_033106552.1	LOC117108586	core TIMP	Anneissia japonica	HOG0001662	OG0000634	core TIMP HOG
XP_033106568.1	LOC117108600	core TIMP	Anneissia japonica	HOG0001662	OG0000634	core TIMP HOG
XP_033106571.1	LOC117108603	core TIMP	Anneissia japonica	HOG0001662	OG0000634	core TIMP HOG
XP_033106590.1	LOC117108616	core TIMP	Anneissia japonica	HOG0001662	OG0000634	core TIMP HOG
XP_033106593.1	LOC117108619	core TIMP	Anneissia japonica	HOG0001662	OG0000634	core TIMP HOG
XP_033106569.1	LOC117108601	duplicate sequence	Anneissia japonica	HOG0001662	OG0000634	core TIMP HOG
XP_033126184.1	LOC117124147	other sequence	Anneissia japonica	HOG0001662	OG0000634	core TIMP HOG
XP_033646506.1	LOC117305737	core TIMP	Asterias rubens	HOG0001662	OG0000634	core TIMP HOG
XP_033646517.1	LOC117305747	core TIMP	Asterias rubens	HOG0001662	OG0000634	core TIMP HOG
XP_033646785.1	LOC117306255	core TIMP	Asterias rubens	HOG0001662	OG0000634	core TIMP HOG
XP_033647641.1	LOC117307092	core TIMP	Asterias rubens	HOG0001662	OG0000634	core TIMP HOG
XP_033647727.1	LOC117307165	core TIMP	Asterias rubens	HOG0001662	OG0000634	core TIMP HOG
XP_033647888.1	LOC117307283	core TIMP	Asterias rubens	HOG0001662	OG0000634	core TIMP HOG
XP_033648007.1	LOC117307375	core TIMP	Asterias rubens	HOG0001662	OG0000634	core TIMP HOG
XP_033647502.1	LOC117306995	other sequence	Asterias rubens	HOG0001662	OG0000634	core TIMP HOG
XP_033643343.1	LOC117303287	other sequence	Asterias rubens	HOG0044466	OG0042468	branch TIMP HOG
XP_019644452.1	LOC109485337	core TIMP	Branchiostoma belcheri	HOG0001662	OG0000634	core TIMP HOG
XP_019620585.1	LOC109467109	pseudo TIMP	Branchiostoma belcheri	HOG0001662	OG0000634	core TIMP HOG
XP_041035593.1	LOC121272842	core TIMP	Carcharodon carcharias	HOG0001662	OG0000634	core TIMP HOG
XP_041046816.1	LOC121279661	core TIMP	Carcharodon carcharias	HOG0001662	OG0000634	core TIMP HOG
XP_041071829.1	LOC121293147	core TIMP	Carcharodon carcharias	HOG0001662	OG0000634	core TIMP HOG
XP_041072717.1	timp2a	core TIMP	Carcharodon carcharias	HOG0001662	OG0000634	core TIMP HOG
XP_002131473.1	LOC100181086	core TIMP	Ciona intestinalis	HOG0001662	OG0000634	core TIMP HOG
XP_002131423.1	LOC100185810	other sequence	Ciona intestinalis	HOG0001662	OG0000634	core TIMP HOG
XP_004226035.1	LOC101243301	other sequence	Ciona intestinalis	HOG0001662	OG0000634	core TIMP HOG
XP_032792951.2	LOC116929721	core TIMP	Daphnia magna	HOG0001662	OG0000634	core TIMP HOG
XP_052284409.1	LOC127880932	core TIMP	Dreissena polymorpha	HOG0001662	OG0000634	core TIMP HOG
XP_052284410.1	LOC127880932	duplicate sequence	Dreissena polymorpha	HOG0001662	OG0000634	core TIMP HOG
XP_052284411.1	LOC127880932	duplicate sequence	Dreissena polymorpha	HOG0001662	OG0000634	core TIMP HOG
XP_052221828.1	LOC127838243	other sequence	Dreissena polymorpha	HOG0012450	OG0010459	pseudo-TIMP HOG
XP_052221838.1	LOC127838252	other sequence	Dreissena polymorpha	HOG0012450	OG0010459	pseudo-TIMP HOG
XP_052265413.1	LOC127867932	other sequence	Dreissena polymorpha	HOG0012450	OG0010459	pseudo-TIMP HOG
XP_052278220.1	LOC127876786	other sequence	Dreissena polymorpha	HOG0012450	OG0010459	pseudo-TIMP HOG
XP_052278777.1	LOC127877159	other sequence	Dreissena polymorpha	HOG0012450	OG0010459	pseudo-TIMP HOG
XP_052278778.1	LOC127877160	other sequence	Dreissena polymorpha	HOG0012450	OG0010459	pseudo-TIMP HOG
XP_052239342.1	LOC127850385	other sequence	Dreissena polymorpha	HOG0020473	OG0018475	pseudo-TIMP HOG
XP_052239359.1	LOC127850386	other sequence	Dreissena polymorpha	HOG0020473	OG0018475	pseudo-TIMP HOG
XP_052240768.1	LOC127851178	other sequence	Dreissena polymorpha	HOG0020473	OG0018475	pseudo-TIMP HOG
XP_052240788.1	LOC127851197	other sequence	Dreissena polymorpha	HOG0020473	OG0018475	pseudo-TIMP HOG
XP_052240797.1	LOC127851208	other sequence	Dreissena polymorpha	HOG0020473	OG0018475	pseudo-TIMP HOG
XP_052219674.1	LOC127837022	pseudo TIMP	Dreissena polymorpha	HOG0012450	OG0010459	pseudo-TIMP HOG
XP_052221705.1	LOC127838163	pseudo TIMP	Dreissena polymorpha	HOG0012450	OG0010459	pseudo-TIMP HOG
XP_052221794.1	LOC127838226	pseudo TIMP	Dreissena polymorpha	HOG0012450	OG0010459	pseudo-TIMP HOG
XP_052221807.1	LOC127838227	pseudo TIMP	Dreissena polymorpha	HOG0012450	OG0010459	pseudo-TIMP HOG
XP_052221817.1	LOC127838238	pseudo TIMP	Dreissena polymorpha	HOG0012450	OG0010459	pseudo-TIMP HOG
XP_052229723.1	LOC127843877	pseudo TIMP	Dreissena polymorpha	HOG0012450	OG0010459	pseudo-TIMP HOG
XP_052233709.1	LOC127846478	pseudo TIMP	Dreissena polymorpha	HOG0012450	OG0010459	pseudo-TIMP HOG
XP_052278508.1	LOC127876982	pseudo TIMP	Dreissena polymorpha	HOG0012450	OG0010459	pseudo-TIMP HOG
XP_052278772.1	LOC127877155	pseudo TIMP	Dreissena polymorpha	HOG0012450	OG0010459	pseudo-TIMP HOG
XP_052278773.1	LOC127877156	pseudo TIMP	Dreissena polymorpha	HOG0012450	OG0010459	pseudo-TIMP HOG
XP_052278774.1	LOC127877157	pseudo TIMP	Dreissena polymorpha	HOG0012450	OG0010459	pseudo-TIMP HOG
XP_052278776.1	LOC127877158	pseudo TIMP	Dreissena polymorpha	HOG0012450	OG0010459	pseudo-TIMP HOG
XP_052281477.1	LOC127878949	pseudo TIMP	Dreissena polymorpha	HOG0012450	OG0010459	pseudo-TIMP HOG
XP_052281478.1	LOC127878950	pseudo TIMP	Dreissena polymorpha	HOG0012450	OG0010459	pseudo-TIMP HOG
XP_052218891.1	LOC127836339	pseudo TIMP	Dreissena polymorpha	HOG0020473	OG0018475	pseudo-TIMP HOG
XP_052240780.1	LOC127851187	pseudo TIMP	Dreissena polymorpha	HOG0020473	OG0018475	pseudo-TIMP HOG
XP_052213092.1	LOC127832000	pseudo TIMP	Dreissena polymorpha	HOG0034887	OG0032889	branch TIMP HOG
XP_052219148.1	LOC127836530	pseudo TIMP	Dreissena polymorpha	HOG0034887	OG0032889	branch TIMP HOG
NP_731461.1	Timp	core TIMP	Drosophila melanogaster	HOG0001662	OG0000634	core TIMP HOG
g39685.t1	g39685	core TIMP	Epiperipatus broadwayi	HOG0001662	OG0000634	core TIMP HOG
XP_050700369.1	LOC126987444	core TIMP	Eriocheir sinensis	HOG0001662	OG0000634	core TIMP HOG
XP_050700375.1	LOC126987444	duplicate sequence	Eriocheir sinensis	HOG0001662	OG0000634	core TIMP HOG
XP_028661255.1	LOC114654705	core TIMP	Erpetoichthys calabaricus	HOG0001662	OG0000634	core TIMP HOG
XP_028669230.2	LOC114660608	core TIMP	Erpetoichthys calabaricus	HOG0001662	OG0000634	core TIMP HOG
XP_028675838.1	timp2a	core TIMP	Erpetoichthys calabaricus	HOG0001662	OG0000634	core TIMP HOG
XP_028681287.1	LOC114669250	core TIMP	Erpetoichthys calabaricus	HOG0001662	OG0000634	core TIMP HOG
XP_051777494.1	LOC127526291	other sequence	Erpetoichthys calabaricus	HOG0001662	OG0000634	core TIMP HOG
XP_051785607.1	LOC114654705	other sequence	Erpetoichthys calabaricus	HOG0001662	OG0000634	core TIMP HOG
KAJ8046403.1	HOLleu_05058	core TIMP	Holothuria leucospilota	HOG0001662	OG0000634	core TIMP HOG
KAJ8046405.1	HOLleu_05062	core TIMP	Holothuria leucospilota	HOG0001662	OG0000634	core TIMP HOG
KAJ8046406.1	HOLleu_05064	core TIMP	Holothuria leucospilota	HOG0001662	OG0000634	core TIMP HOG
KAJ8046407.1	HOLleu_05066	core TIMP	Holothuria leucospilota	HOG0001662	OG0000634	core TIMP HOG
KAJ8047168.1	HOLleu_06091	core TIMP	Holothuria leucospilota	HOG0001662	OG0000634	core TIMP HOG
KAJ8047170.1	HOLleu_06094	core TIMP	Holothuria leucospilota	HOG0001662	OG0000634	core TIMP HOG
KAJ8047172.1	HOLleu_06095	core TIMP	Holothuria leucospilota	HOG0001662	OG0000634	core TIMP HOG
KAJ8047173.1	HOLleu_06098	core TIMP	Holothuria leucospilota	HOG0001662	OG0000634	core TIMP HOG
KAJ8047175.1	HOLleu_06101	core TIMP	Holothuria leucospilota	HOG0001662	OG0000634	core TIMP HOG
KAJ8047166.1	HOLleu_06089	other sequence	Holothuria leucospilota	HOG0001662	OG0000634	core TIMP HOG
KAJ8047167.1	HOLleu_06090	other sequence	Holothuria leucospilota	HOG0001662	OG0000634	core TIMP HOG
KAJ8047169.1	HOLleu_06092	other sequence	Holothuria leucospilota	HOG0001662	OG0000634	core TIMP HOG
KAJ8047174.1	HOLleu_06100	other sequence	Holothuria leucospilota	HOG0001662	OG0000634	core TIMP HOG
KAJ8047176.1	HOLleu_06102	other sequence	Holothuria leucospilota	HOG0001662	OG0000634	core TIMP HOG
KAJ8046673.1	HOLleu_05435	other sequence	Holothuria leucospilota	HOG0014241	OG0012246	pseudo-TIMP HOG
KAJ8046351.1	HOLleu_04996	other sequence	Holothuria leucospilota	HOG0023062	OG0021064	pseudo-TIMP HOG
KAJ8047112.1	HOLleu_06017	other sequence	Holothuria leucospilota	HOG0023062	OG0021064	pseudo-TIMP HOG
KAJ8047114.1	HOLleu_06019	other sequence	Holothuria leucospilota	HOG0023062	OG0021064	pseudo-TIMP HOG
KAJ8047124.1	HOLleu_06030	other sequence	Holothuria leucospilota	HOG0023062	OG0021064	pseudo-TIMP HOG
KAJ8047130.1	HOLleu_06039	other sequence	Holothuria leucospilota	HOG0023062	OG0021064	pseudo-TIMP HOG
KAJ8047666.1	HOLleu_06717	other sequence	Holothuria leucospilota	HOG0051256	OG0049258	pseudo-TIMP HOG
KAJ8047397.1	HOLleu_06385	pseudo TIMP	Holothuria leucospilota	HOG0001662	OG0000634	core TIMP HOG
KAJ8047589.1	HOLleu_06628	pseudo TIMP	Holothuria leucospilota	HOG0051256	OG0049258	pseudo-TIMP HOG
NP_000353.1	TIMP3	core TIMP	Homo sapiens	HOG0001662	OG0000634	core TIMP HOG
NP_003245.1	TIMP1	core TIMP	Homo sapiens	HOG0001662	OG0000634	core TIMP HOG
NP_003246.1	TIMP2	core TIMP	Homo sapiens	HOG0001662	OG0000634	core TIMP HOG
NP_003247.1	TIMP4	core TIMP	Homo sapiens	HOG0001662	OG0000634	core TIMP HOG
XP_002156125.3	LOC100214221	core TIMP	Hydra vulgaris	HOG0001662	OG0000634	core TIMP HOG
XP_002165494.1	LOC100207920	core TIMP	Hydra vulgaris	HOG0001662	OG0000634	core TIMP HOG
XP_012561723.2	LOC101241654	core TIMP	Hydra vulgaris	HOG0001662	OG0000634	core TIMP HOG
XP_047145830.1	LOC100210916	core TIMP	Hydra vulgaris	HOG0001662	OG0000634	core TIMP HOG
XP_013786463.2	LOC106470448	core TIMP	Limulus polyphemus	HOG0001662	OG0000634	core TIMP HOG
XP_013780325.1	LOC106464718	duplicate sequence	Limulus polyphemus	HOG0001662	OG0000634	core TIMP HOG
XP_013779650.1	LOC106464085	other sequence	Limulus polyphemus	HOG0001662	OG0000634	core TIMP HOG
XP_013780324.1	LOC106464718	other sequence	Limulus polyphemus	HOG0001662	OG0000634	core TIMP HOG
XP_013388799.2	LOC106157630	core TIMP	Lingula anatina	HOG0001662	OG0000634	core TIMP HOG
XP_013408084.1	LOC106172048	core TIMP	Lingula anatina	HOG0001662	OG0000634	core TIMP HOG
XP_013408085.1	LOC106172048	duplicate sequence	Lingula anatina	HOG0001662	OG0000634	core TIMP HOG
XP_041458457.1	LOC121410434	core TIMP	Lytechinus variegatus	HOG0001662	OG0000634	core TIMP HOG
XP_041458459.1	LOC121410435	core TIMP	Lytechinus variegatus	HOG0001662	OG0000634	core TIMP HOG
XP_041458460.1	LOC121410436	core TIMP	Lytechinus variegatus	HOG0001662	OG0000634	core TIMP HOG
XP_041458461.1	LOC121410437	core TIMP	Lytechinus variegatus	HOG0001662	OG0000634	core TIMP HOG
XP_041458464.1	LOC121410438	core TIMP	Lytechinus variegatus	HOG0001662	OG0000634	core TIMP HOG
XP_041458465.1	LOC121410440	core TIMP	Lytechinus variegatus	HOG0001662	OG0000634	core TIMP HOG
XP_041458466.1	LOC121410441	core TIMP	Lytechinus variegatus	HOG0001662	OG0000634	core TIMP HOG
XP_041458467.1	LOC121410442	core TIMP	Lytechinus variegatus	HOG0001662	OG0000634	core TIMP HOG
XP_041458470.1	LOC121410444	core TIMP	Lytechinus variegatus	HOG0001662	OG0000634	core TIMP HOG
XP_041458471.1	LOC121410445	core TIMP	Lytechinus variegatus	HOG0001662	OG0000634	core TIMP HOG
XP_041458472.1	LOC121410446	core TIMP	Lytechinus variegatus	HOG0001662	OG0000634	core TIMP HOG
XP_041458469.1	LOC121410443	other sequence	Lytechinus variegatus	HOG0001662	OG0000634	core TIMP HOG
XP_041471712.1	LOC121421127	other sequence	Lytechinus variegatus	HOG0001662	OG0000634	core TIMP HOG
XP_041461475.1	LOC121412772	other sequence	Lytechinus variegatus	HOG0023323	OG0021325	pseudo-TIMP HOG
XP_041461814.1	LOC121413117	other sequence	Lytechinus variegatus	HOG0023323	OG0021325	pseudo-TIMP HOG
XP_041476640.1	LOC121424868	other sequence	Lytechinus variegatus	HOG0023323	OG0021325	pseudo-TIMP HOG
XP_041456936.1	LOC121409157	pseudo TIMP	Lytechinus variegatus	HOG0012450	OG0010459	pseudo-TIMP HOG
XP_041461844.1	LOC121413147	pseudo TIMP	Lytechinus variegatus	HOG0023323	OG0021325	pseudo-TIMP HOG
XP_041477454.1	LOC121425460	pseudo TIMP	Lytechinus variegatus	HOG0023323	OG0021325	pseudo-TIMP HOG
XP_041453101.1	LOC121406147	pseudo TIMP	Lytechinus variegatus	HOG0053178	OG0051180	pseudo-TIMP HOG
XP_041453113.1	LOC121406157	pseudo TIMP	Lytechinus variegatus	HOG0053178	OG0051180	pseudo-TIMP HOG
PAA53312.1	BOX15_Mlig011161g2	branch TIMP	Macrostomum lignano	HOG0026693	OG0024695	branch TIMP HOG
PAA59871.1	BOX15_Mlig022355g1	branch TIMP	Macrostomum lignano	HOG0026693	OG0024695	branch TIMP HOG
PAA50428.1	BOX15_Mlig025997g3	other sequence	Macrostomum lignano	HOG0026693	OG0024695	branch TIMP HOG
PAA59844.1	BOX15_Mlig025997g2	other sequence	Macrostomum lignano	HOG0026693	OG0024695	branch TIMP HOG
PAA89245.1	BOX15_Mlig025997g1	other sequence	Macrostomum lignano	HOG0026693	OG0024695	branch TIMP HOG
XP_001625449.1	LOC5504551	core TIMP	Nematostella vectensis	HOG0001662	OG0000634	core TIMP HOG
XP_001641336.2	LOC5521538	core TIMP	Nematostella vectensis	HOG0001662	OG0000634	core TIMP HOG
XP_032220782.1	LOC5519993	core TIMP	Nematostella vectensis	HOG0001662	OG0000634	core TIMP HOG
XP_032236357.2	LOC116617605	core TIMP	Nematostella vectensis	HOG0001662	OG0000634	core TIMP HOG
XP_048589785.1	LOC125573288	core TIMP	Nematostella vectensis	HOG0001662	OG0000634	core TIMP HOG
XP_001641739.3	LOC5522091	other sequence	Nematostella vectensis	HOG0023323	OG0021325	pseudo-TIMP HOG
XP_029643060.1	LOC115217491	core TIMP	Octopus sinensis	HOG0001662	OG0000634	core TIMP HOG
XP_036363547.1	LOC115217491	other sequence	Octopus sinensis	HOG0001662	OG0000634	core TIMP HOG
XP_036363548.1	LOC115217491	other sequence	Octopus sinensis	HOG0001662	OG0000634	core TIMP HOG
CAH1794121.1	OFUS_LOCUS18883	branch TIMP	Owenia fusiformis	HOG0034887	OG0032889	branch TIMP HOG
CAH1772989.1	OFUS_LOCUS647	core TIMP	Owenia fusiformis	HOG0001662	OG0000634	core TIMP HOG
CAH1773238.1	OFUS_LOCUS862	core TIMP	Owenia fusiformis	HOG0001662	OG0000634	core TIMP HOG
CAH1773239.1	OFUS_LOCUS863	core TIMP	Owenia fusiformis	HOG0001662	OG0000634	core TIMP HOG
CAH1774774.1	OFUS_LOCUS2168	core TIMP	Owenia fusiformis	HOG0001662	OG0000634	core TIMP HOG
CAH1775525.1	OFUS_LOCUS2821	core TIMP	Owenia fusiformis	HOG0001662	OG0000634	core TIMP HOG
CAH1783550.1	OFUS_LOCUS9882	core TIMP	Owenia fusiformis	HOG0001662	OG0000634	core TIMP HOG
CAH1788246.1	OFUS_LOCUS13811	core TIMP	Owenia fusiformis	HOG0001662	OG0000634	core TIMP HOG
CAH1793848.1	OFUS_LOCUS18647	core TIMP	Owenia fusiformis	HOG0001662	OG0000634	core TIMP HOG
CAH1795203.1	OFUS_LOCUS19776	core TIMP	Owenia fusiformis	HOG0001662	OG0000634	core TIMP HOG
CAH1795204.1	OFUS_LOCUS19776	core TIMP	Owenia fusiformis	HOG0001662	OG0000634	core TIMP HOG
CAH1795205.1	OFUS_LOCUS19777	core TIMP	Owenia fusiformis	HOG0001662	OG0000634	core TIMP HOG
CAH1795681.1	OFUS_LOCUS20190	core TIMP	Owenia fusiformis	HOG0001662	OG0000634	core TIMP HOG
CAH1795683.1	OFUS_LOCUS20192	core TIMP	Owenia fusiformis	HOG0001662	OG0000634	core TIMP HOG
CAH1794120.1	OFUS_LOCUS18882	other sequence	Owenia fusiformis	HOG0001662	OG0000634	core TIMP HOG
CAH1774125.1	OFUS_LOCUS1644	other sequence	Owenia fusiformis	HOG0040811	OG0038813	pseudo-TIMP HOG
CAH1796616.1	OFUS_LOCUS21006	pseudo TIMP	Owenia fusiformis	HOG0001662	OG0000634	core TIMP HOG
XP_032810215.1	LOC116942419	core TIMP	Petromyzon marinus	HOG0001662	OG0000634	core TIMP HOG
XP_032819206.1	LOC116947500	core TIMP	Petromyzon marinus	HOG0001662	OG0000634	core TIMP HOG
XP_032827275.1	LOC116952223	core TIMP	Petromyzon marinus	HOG0001662	OG0000634	core TIMP HOG
XP_032828369.1	LOC116952805	core TIMP	Petromyzon marinus	HOG0001662	OG0000634	core TIMP HOG
XP_032819207.1	LOC116947500	duplicate sequence	Petromyzon marinus	HOG0001662	OG0000634	core TIMP HOG
XP_025086840.1	LOC112559710	other sequence	Pomacea canaliculata	HOG0014241	OG0012246	pseudo-TIMP HOG
XP_025087074.1	LOC112559838	other sequence	Pomacea canaliculata	HOG0014241	OG0012246	pseudo-TIMP HOG
XP_025087075.1	LOC112559839	other sequence	Pomacea canaliculata	HOG0014241	OG0012246	pseudo-TIMP HOG
XP_025087076.1	LOC112559840	other sequence	Pomacea canaliculata	HOG0014241	OG0012246	pseudo-TIMP HOG
XP_025087573.1	LOC112560162	other sequence	Pomacea canaliculata	HOG0014241	OG0012246	pseudo-TIMP HOG
XP_025087575.1	LOC112560162	other sequence	Pomacea canaliculata	HOG0014241	OG0012246	pseudo-TIMP HOG
XP_025088097.1	LOC112560445	other sequence	Pomacea canaliculata	HOG0014241	OG0012246	pseudo-TIMP HOG
XP_025088099.1	LOC112560446	other sequence	Pomacea canaliculata	HOG0014241	OG0012246	pseudo-TIMP HOG
XP_025088698.1	LOC112560839	other sequence	Pomacea canaliculata	HOG0014241	OG0012246	pseudo-TIMP HOG
XP_025088734.1	LOC112560855	other sequence	Pomacea canaliculata	HOG0014241	OG0012246	pseudo-TIMP HOG
XP_025087072.1	LOC112559836	pseudo TIMP	Pomacea canaliculata	HOG0014241	OG0012246	pseudo-TIMP HOG
XP_025087073.1	LOC112559837	pseudo TIMP	Pomacea canaliculata	HOG0014241	OG0012246	pseudo-TIMP HOG
XP_025088486.1	LOC112560685	pseudo TIMP	Pomacea canaliculata	HOG0014241	OG0012246	pseudo-TIMP HOG
XP_025088681.1	LOC112560830	pseudo TIMP	Pomacea canaliculata	HOG0014241	OG0012246	pseudo-TIMP HOG
XP_014679265.1	LOC106819115	core TIMP	Priapulus caudatus	HOG0001662	OG0000634	core TIMP HOG
XP_043924074.1	TIMP2	core TIMP	Protopterus annectens	HOG0001662	OG0000634	core TIMP HOG
XP_043933990.1	TIMP4	core TIMP	Protopterus annectens	HOG0001662	OG0000634	core TIMP HOG
XP_043936236.1	TIMP1	core TIMP	Protopterus annectens	HOG0001662	OG0000634	core TIMP HOG
XP_043943418.1	TIMP3	core TIMP	Protopterus annectens	HOG0001662	OG0000634	core TIMP HOG
mRNA.8888.1	Gene.8888	branch TIMP	Pteria penguin	HOG0027216	OG0025218	branch TIMP HOG
mRNA.34873.1	Gene.34873	branch TIMP	Pteria penguin	HOG0027310	OG0025312	branch TIMP HOG
mRNA.35350.1	Gene.35350	branch TIMP	Pteria penguin	HOG0027310	OG0025312	branch TIMP HOG
mRNA.36711.1	Gene.36661	branch TIMP	Pteria penguin	HOG0027310	OG0025312	branch TIMP HOG
mRNA.9194.1	Gene.9194	branch TIMP	Pteria penguin	HOG0032233	OG0030235	branch TIMP HOG
mRNA.5602.1	Gene.5602	branch TIMP	Pteria penguin	HOG0032359	OG0030361	branch TIMP HOG
mRNA.35512.1	Gene.35512	branch TIMP	Pteria penguin	HOG0041689	OG0039691	branch TIMP HOG
mRNA.23456.1	Gene.23456	core TIMP	Pteria penguin	HOG0001662	OG0000634	core TIMP HOG
mRNA.24497.1	Gene.24497	core TIMP	Pteria penguin	HOG0001662	OG0000634	core TIMP HOG
mRNA.26541.1	Gene.26541	core TIMP	Pteria penguin	HOG0001662	OG0000634	core TIMP HOG
mRNA.26954.1	Gene.26954	core TIMP	Pteria penguin	HOG0001662	OG0000634	core TIMP HOG
mRNA.29669.1	Gene.29669	core TIMP	Pteria penguin	HOG0001662	OG0000634	core TIMP HOG
mRNA.30322.1	Gene.30322	core TIMP	Pteria penguin	HOG0001662	OG0000634	core TIMP HOG
mRNA.31126.2	Gene.31126	core TIMP	Pteria penguin	HOG0001662	OG0000634	core TIMP HOG
mRNA.31380.2	Gene.31380	core TIMP	Pteria penguin	HOG0001662	OG0000634	core TIMP HOG
mRNA.34651.1	Gene.34651	core TIMP	Pteria penguin	HOG0001662	OG0000634	core TIMP HOG
mRNA.34817.2	Gene.34817	core TIMP	Pteria penguin	HOG0001662	OG0000634	core TIMP HOG
mRNA.34835.2	Gene.34835	core TIMP	Pteria penguin	HOG0001662	OG0000634	core TIMP HOG
mRNA.35085.1	Gene.35085	core TIMP	Pteria penguin	HOG0001662	OG0000634	core TIMP HOG
mRNA.35576.2	Gene.35576	core TIMP	Pteria penguin	HOG0001662	OG0000634	core TIMP HOG
mRNA.35595.1	Gene.35595	core TIMP	Pteria penguin	HOG0001662	OG0000634	core TIMP HOG
mRNA.35629.1	Gene.35629	core TIMP	Pteria penguin	HOG0001662	OG0000634	core TIMP HOG
mRNA.35663.1	Gene.35663	core TIMP	Pteria penguin	HOG0001662	OG0000634	core TIMP HOG
mRNA.36661.1	Gene.36619	core TIMP	Pteria penguin	HOG0001662	OG0000634	core TIMP HOG
mRNA.4979.1	Gene.4979	core TIMP	Pteria penguin	HOG0001662	OG0000634	core TIMP HOG
mRNA.5231.2	Gene.5231	core TIMP	Pteria penguin	HOG0001662	OG0000634	core TIMP HOG
mRNA.5454.3	Gene.5454	core TIMP	Pteria penguin	HOG0001662	OG0000634	core TIMP HOG
mRNA.8835.2	Gene.8835	core TIMP	Pteria penguin	HOG0001662	OG0000634	core TIMP HOG
mRNA.15851.1	Gene.15851	other sequence	Pteria penguin	HOG0001662	OG0000634	core TIMP HOG
mRNA.9940.1	Gene.9940	other sequence	Pteria penguin	HOG0001662	OG0000634	core TIMP HOG
mRNA.10103.1	Gene.10103	other sequence	Pteria penguin	HOG0027216	OG0025218	branch TIMP HOG
mRNA.11409.1	Gene.11409	other sequence	Pteria penguin	HOG0027216	OG0025218	branch TIMP HOG
mRNA.36619.1	Gene.36619	other sequence	Pteria penguin	HOG0027216	OG0025218	branch TIMP HOG
mRNA.9106.1	Gene.9106	other sequence	Pteria penguin	HOG0027216	OG0025218	branch TIMP HOG
mRNA.34986.1	Gene.34986	other sequence	Pteria penguin	HOG0027310	OG0025312	branch TIMP HOG
mRNA.35590.1	Gene.35590	other sequence	Pteria penguin	HOG0027310	OG0025312	branch TIMP HOG
mRNA.9164.1	Gene.9164	other sequence	Pteria penguin	HOG0032233	OG0030235	branch TIMP HOG
mRNA.4750.1	Gene.4750	other sequence	Pteria penguin	HOG0032359	OG0030361	branch TIMP HOG
mRNA.6074.1	Gene.6074	other sequence	Pteria penguin	HOG0032359	OG0030361	branch TIMP HOG
mRNA.16232.1	Gene.16232	other sequence	Pteria penguin	HOG0040811	OG0038813	pseudo-TIMP HOG
mRNA.10367.1	Gene.10367	other sequence	Pteria penguin	HOG0041689	OG0039691	branch TIMP HOG
mRNA.27800.1	Gene.27800	other sequence	Pteria penguin	HOG0041689	OG0039691	branch TIMP HOG
mRNA.26458.3	Gene.26458	pseudo TIMP	Pteria penguin	HOG0001662	OG0000634	core TIMP HOG
mRNA.34940.1	Gene.34940	pseudo TIMP	Pteria penguin	HOG0001662	OG0000634	core TIMP HOG
mRNA.35475.1	Gene.35475	pseudo TIMP	Pteria penguin	HOG0001662	OG0000634	core TIMP HOG
mRNA.36091.1	Gene.36091	pseudo TIMP	Pteria penguin	HOG0023062	OG0021064	pseudo-TIMP HOG
mRNA.10123.1	Gene.10123	pseudo TIMP	Pteria penguin	HOG0032233	OG0030235	branch TIMP HOG
mRNA.9412.3	Gene.9412	pseudo TIMP	Pteria penguin	HOG0032233	OG0030235	branch TIMP HOG
mRNA.4725.2	Gene.36711	pseudo TIMP	Pteria penguin	HOG0032359	OG0030361	branch TIMP HOG
mRNA.16976.1	Gene.16976	pseudo TIMP	Pteria penguin	HOG0040811	OG0038813	pseudo-TIMP HOG
mRNA.RE04419	RE04419	core TIMP	Rhopilema esculentum	HOG0001662	OG0000634	core TIMP HOG
mRNA.RE07935	RE07935	core TIMP	Rhopilema esculentum	HOG0001662	OG0000634	core TIMP HOG
mRNA.RE05021	RE05021	other sequence	Rhopilema esculentum	HOG0001662	OG0000634	core TIMP HOG
mRNA.RE14731	RE14731	other sequence	Rhopilema esculentum	HOG0001662	OG0000634	core TIMP HOG
mRNA.RE07195	RE07195	pseudo TIMP	Rhopilema esculentum	HOG0001662	OG0000634	core TIMP HOG
XP_039263124.1	LOC120339115	core TIMP	Styela clava	HOG0001662	OG0000634	core TIMP HOG
XP_039263107.1	LOC120339106	other sequence	Styela clava	HOG0001662	OG0000634	core TIMP HOG
XP_002113109.1	TRIADDRAFT_56937	core TIMP	Trichoplax adhaerens	HOG0001662	OG0000634	core TIMP HOG
RDD44554.1	TrispH2_003781	core TIMP	Trichoplax sp	HOG0001662	OG0000634	core TIMP HOG
