# Supplementary material for: Tracing the evolution of tissue inhibitor of metalloproteinases in Metazoa with the Pteria penguin genome
Source: iScience. 2023 Nov 25;27(1):108579. doi: 10.1016/j.isci.2023.108579 (PMC10755359; doi:10.1016/j.isci.2023.108579)
Supplement: Table S13. All the gene duplication events that canonical and pseudo TIMP genes participate in, identified from the forty-one metazoan species by examining each node of each orthogroup gene tree, related to Figures 3, 4, and S6 [file mmc14.xlsx]

## Sheet: Table S13
Table S13 All the gene duplication events that canonical and pseudo TIMP genes participate in, identified from the forty-one metazoan species by examining each node of each orthogroup gene tree, related to Figure 3, Figure 4 and Figure S6. According to interpretion of results from Orthofinder website (https://github.com/davidemms/OrthoFinder), the column "Species tree node" records branch of the …
Orthogroup	Species tree node	Gene tree node	Support	Type	Genes 1	Genes 2
OG0000634	N1	n0	0.1	Non-Terminal	Octopus_sinensis_XP_029643060.1, Octopus_sinensis_XP_036363547.1, Octopus_sinensis_XP_036363548.1, Anneissia_japonica_XP_033126184.1, Pteria_penguin_mRNA.35595.1, Pteria_penguin_mRNA.5231.2, Nematostella_vectensis_XP_001641336.2, Trichoplax_adhaerens_XP_002113109.1, Trichoplax_sp_RDD44554.1, Rhopilema_esculentum_mRNA.RE05021, Rhopilema_esculentum_mRNA.RE07935, Rhopilema_esculentum_mRNA.RE14731	Holothuria_leucospilota_KAJ8047166.1, Asterias_rubens_XP_033646517.1, Anneissia_japonica_XP_033106552.1, Lytechinus_variegatus_XP_041458472.1, Epiperipatus_broadwayi_g39685.t1, Asterias_rubens_XP_033647888.1, Pteria_penguin_mRNA.34940.1, Pteria_penguin_mRNA.35629.1, Pteria_penguin_mRNA.36661.1, Ciona_intestinalis_XP_004226035.1, Hydra_vulgaris_XP_047145830.1, Hydra_vulgaris_XP_002156125.3, Hydra_…
OG0000634	Octopus_sinensis	n3	1	Terminal	Octopus_sinensis_XP_029643060.1, Octopus_sinensis_XP_036363547.1, Octopus_sinensis_XP_036363548.1
OG0000634	Pteria_penguin	n5	1	Terminal	Pteria_penguin_mRNA.35595.1	Pteria_penguin_mRNA.5231.2
OG0000634	Rhopilema_esculentum	n9	1	Terminal	Rhopilema_esculentum_mRNA.RE05021	Rhopilema_esculentum_mRNA.RE07935, Rhopilema_esculentum_mRNA.RE14731
OG0000634	Rhopilema_esculentum	n10	1	Terminal	Rhopilema_esculentum_mRNA.RE07935	Rhopilema_esculentum_mRNA.RE14731
OG0000634	N1	n11	0.1	Non-Terminal	Holothuria_leucospilota_KAJ8047166.1, Asterias_rubens_XP_033646517.1, Anneissia_japonica_XP_033106552.1, Lytechinus_variegatus_XP_041458472.1	Epiperipatus_broadwayi_g39685.t1, Asterias_rubens_XP_033647888.1, Pteria_penguin_mRNA.34940.1, Pteria_penguin_mRNA.35629.1, Pteria_penguin_mRNA.36661.1, Ciona_intestinalis_XP_004226035.1, Hydra_vulgaris_XP_047145830.1, Hydra_vulgaris_XP_002156125.3, Hydra_vulgaris_XP_012561723.2, Anneissia_japonica_XP_033106568.1, Holothuria_leucospilota_KAJ8047169.1, Asterias_rubens_XP_033647502.1, Lytechinus_va…
OG0000634	N1	n15	0.1	Non-Terminal	Epiperipatus_broadwayi_g39685.t1, Asterias_rubens_XP_033647888.1, Pteria_penguin_mRNA.34940.1, Pteria_penguin_mRNA.35629.1, Pteria_penguin_mRNA.36661.1, Ciona_intestinalis_XP_004226035.1, Hydra_vulgaris_XP_047145830.1, Hydra_vulgaris_XP_002156125.3, Hydra_vulgaris_XP_012561723.2	Anneissia_japonica_XP_033106568.1, Holothuria_leucospilota_KAJ8047169.1, Asterias_rubens_XP_033647502.1, Lytechinus_variegatus_XP_041458469.1, Anneissia_japonica_XP_033106529.1, Asterias_rubens_XP_033647641.1, Lytechinus_variegatus_XP_041458457.1, Asterias_rubens_XP_033646506.1, Anneissia_japonica_XP_033106571.1, Anneissia_japonica_XP_033106476.1, Anneissia_japonica_XP_033106590.1, Holothuria_leu…
OG0000634	Pteria_penguin	n19	1	Terminal	Pteria_penguin_mRNA.34940.1, Pteria_penguin_mRNA.35629.1	Pteria_penguin_mRNA.36661.1
OG0000634	Pteria_penguin	n20	1	Terminal	Pteria_penguin_mRNA.34940.1	Pteria_penguin_mRNA.35629.1
OG0000634	Hydra_vulgaris	n22	1	Terminal	Hydra_vulgaris_XP_047145830.1	Hydra_vulgaris_XP_002156125.3, Hydra_vulgaris_XP_012561723.2
OG0000634	Hydra_vulgaris	n23	1	Terminal	Hydra_vulgaris_XP_002156125.3	Hydra_vulgaris_XP_012561723.2
OG0000634	N1	n24	0.075	Non-Terminal	Anneissia_japonica_XP_033106568.1, Holothuria_leucospilota_KAJ8047169.1, Asterias_rubens_XP_033647502.1, Lytechinus_variegatus_XP_041458469.1, Anneissia_japonica_XP_033106529.1, Asterias_rubens_XP_033647641.1, Lytechinus_variegatus_XP_041458457.1, Asterias_rubens_XP_033646506.1, Anneissia_japonica_XP_033106571.1, Anneissia_japonica_XP_033106476.1, Anneissia_japonica_XP_033106590.1, Holothuria_leu…	Carcharodon_carcharias_XP_041046816.1, Carcharodon_carcharias_XP_041071829.1, Erpetoichthys_calabaricus_XP_028661255.1, Erpetoichthys_calabaricus_XP_051785607.1, Protopterus_annectens_XP_043943418.1, Homo_sapiens_NP_000353.1, Petromyzon_marinus_XP_032819206.1, Petromyzon_marinus_XP_032819207.1, Petromyzon_marinus_XP_032828369.1, Erpetoichthys_calabaricus_XP_028681287.1, Erpetoichthys_calabaricus_…
OG0000634	N3	n25	0.114286	Non-Terminal	Anneissia_japonica_XP_033106568.1, Holothuria_leucospilota_KAJ8047169.1, Asterias_rubens_XP_033647502.1, Lytechinus_variegatus_XP_041458469.1, Anneissia_japonica_XP_033106529.1, Asterias_rubens_XP_033647641.1, Lytechinus_variegatus_XP_041458457.1, Asterias_rubens_XP_033646506.1, Anneissia_japonica_XP_033106571.1, Anneissia_japonica_XP_033106476.1, Anneissia_japonica_XP_033106590.1, Holothuria_leu…	Owenia_fusiformis_CAH1793848.1, Pteria_penguin_mRNA.34835.2, Anneissia_japonica_XP_033106569.1, Pteria_penguin_mRNA.26458.3, Pteria_penguin_mRNA.35475.1, Pteria_penguin_mRNA.8835.2, Pteria_penguin_mRNA.9940.1, Owenia_fusiformis_CAH1796616.1, Anneissia_japonica_XP_033106593.1, Holothuria_leucospilota_KAJ8047170.1, Lytechinus_variegatus_XP_041458467.1, Asterias_rubens_XP_033647727.1, Holothuria_leu…
OG0000634	N13	n26	1	Non-Terminal	Anneissia_japonica_XP_033106568.1, Holothuria_leucospilota_KAJ8047169.1, Asterias_rubens_XP_033647502.1, Lytechinus_variegatus_XP_041458469.1	Anneissia_japonica_XP_033106529.1, Asterias_rubens_XP_033647641.1, Lytechinus_variegatus_XP_041458457.1, Asterias_rubens_XP_033646506.1, Anneissia_japonica_XP_033106571.1, Anneissia_japonica_XP_033106476.1, Anneissia_japonica_XP_033106590.1, Holothuria_leucospilota_KAJ8047167.1, Lytechinus_variegatus_XP_041458471.1
OG0000634	N13	n30	0.75	Non-Terminal	Anneissia_japonica_XP_033106529.1, Asterias_rubens_XP_033647641.1, Lytechinus_variegatus_XP_041458457.1	Asterias_rubens_XP_033646506.1, Anneissia_japonica_XP_033106571.1, Anneissia_japonica_XP_033106476.1, Anneissia_japonica_XP_033106590.1, Holothuria_leucospilota_KAJ8047167.1, Lytechinus_variegatus_XP_041458471.1
OG0000634	Anneissia_japonica	n35	1	Terminal	Anneissia_japonica_XP_033106571.1	Anneissia_japonica_XP_033106476.1, Anneissia_japonica_XP_033106590.1
OG0000634	Anneissia_japonica	n36	1	Terminal	Anneissia_japonica_XP_033106476.1	Anneissia_japonica_XP_033106590.1
OG0000634	N3	n38	0.0571429	Non-Terminal	Owenia_fusiformis_CAH1793848.1, Pteria_penguin_mRNA.34835.2	Anneissia_japonica_XP_033106569.1, Pteria_penguin_mRNA.26458.3, Pteria_penguin_mRNA.35475.1, Pteria_penguin_mRNA.8835.2, Pteria_penguin_mRNA.9940.1, Owenia_fusiformis_CAH1796616.1, Anneissia_japonica_XP_033106593.1, Holothuria_leucospilota_KAJ8047170.1, Lytechinus_variegatus_XP_041458467.1, Asterias_rubens_XP_033647727.1, Holothuria_leucospilota_KAJ8047397.1, Holothuria_leucospilota_KAJ8047173.1,…
OG0000634	N3	n40	0.0571429	Non-Terminal	Anneissia_japonica_XP_033106569.1, Pteria_penguin_mRNA.26458.3	Pteria_penguin_mRNA.35475.1, Pteria_penguin_mRNA.8835.2, Pteria_penguin_mRNA.9940.1, Owenia_fusiformis_CAH1796616.1, Anneissia_japonica_XP_033106593.1, Holothuria_leucospilota_KAJ8047170.1, Lytechinus_variegatus_XP_041458467.1, Asterias_rubens_XP_033647727.1, Holothuria_leucospilota_KAJ8047397.1, Holothuria_leucospilota_KAJ8047173.1, Asterias_rubens_XP_033648007.1, Lytechinus_variegatus_XP_041458…
OG0000634	Pteria_penguin	n43	1	Terminal	Pteria_penguin_mRNA.35475.1	Pteria_penguin_mRNA.8835.2, Pteria_penguin_mRNA.9940.1
OG0000634	Pteria_penguin	n44	1	Terminal	Pteria_penguin_mRNA.8835.2	Pteria_penguin_mRNA.9940.1
OG0000634	N3	n45	0.0285714	Non-Terminal	Owenia_fusiformis_CAH1796616.1, Anneissia_japonica_XP_033106593.1, Holothuria_leucospilota_KAJ8047170.1, Lytechinus_variegatus_XP_041458467.1, Asterias_rubens_XP_033647727.1, Holothuria_leucospilota_KAJ8047397.1, Holothuria_leucospilota_KAJ8047173.1, Asterias_rubens_XP_033648007.1, Lytechinus_variegatus_XP_041458466.1, Lytechinus_variegatus_XP_041458459.1, Lytechinus_variegatus_XP_041458460.1, Ly…	Holothuria_leucospilota_KAJ8047168.1
OG0000634	N13	n47	0.75	Non-Terminal	Anneissia_japonica_XP_033106593.1, Holothuria_leucospilota_KAJ8047170.1, Lytechinus_variegatus_XP_041458467.1, Asterias_rubens_XP_033647727.1, Holothuria_leucospilota_KAJ8047397.1, Holothuria_leucospilota_KAJ8047173.1, Asterias_rubens_XP_033648007.1, Lytechinus_variegatus_XP_041458466.1	Lytechinus_variegatus_XP_041458459.1, Lytechinus_variegatus_XP_041458460.1, Lytechinus_variegatus_XP_041458461.1, Lytechinus_variegatus_XP_041471712.1, Holothuria_leucospilota_KAJ8047174.1, Holothuria_leucospilota_KAJ8046403.1, Holothuria_leucospilota_KAJ8046405.1, Holothuria_leucospilota_KAJ8046406.1, Holothuria_leucospilota_KAJ8046407.1, Holothuria_leucospilota_KAJ8047175.1, Holothuria_leucospi…
OG0000634	N13	n48	0.75	Non-Terminal	Anneissia_japonica_XP_033106593.1, Holothuria_leucospilota_KAJ8047170.1, Lytechinus_variegatus_XP_041458467.1, Asterias_rubens_XP_033647727.1	Holothuria_leucospilota_KAJ8047397.1, Holothuria_leucospilota_KAJ8047173.1, Asterias_rubens_XP_033648007.1, Lytechinus_variegatus_XP_041458466.1
OG0000634	N18	n52	0.333333	Non-Terminal	Holothuria_leucospilota_KAJ8047397.1	Holothuria_leucospilota_KAJ8047173.1, Asterias_rubens_XP_033648007.1, Lytechinus_variegatus_XP_041458466.1
OG0000634	N18	n55	0.666667	Non-Terminal	Lytechinus_variegatus_XP_041458459.1, Lytechinus_variegatus_XP_041458460.1, Lytechinus_variegatus_XP_041458461.1, Lytechinus_variegatus_XP_041471712.1, Holothuria_leucospilota_KAJ8047174.1, Holothuria_leucospilota_KAJ8046403.1, Holothuria_leucospilota_KAJ8046405.1, Holothuria_leucospilota_KAJ8046406.1, Holothuria_leucospilota_KAJ8046407.1, Holothuria_leucospilota_KAJ8047175.1, Holothuria_leucospi…	Asterias_rubens_XP_033646785.1, Holothuria_leucospilota_KAJ8047172.1, Lytechinus_variegatus_XP_041458464.1
OG0000634	Lytechinus_variegatus	n57	1	Terminal	Lytechinus_variegatus_XP_041458459.1, Lytechinus_variegatus_XP_041458460.1	Lytechinus_variegatus_XP_041458461.1, Lytechinus_variegatus_XP_041471712.1
OG0000634	Lytechinus_variegatus	n58	1	Terminal	Lytechinus_variegatus_XP_041458459.1	Lytechinus_variegatus_XP_041458460.1
OG0000634	Lytechinus_variegatus	n59	1	Terminal	Lytechinus_variegatus_XP_041458461.1	Lytechinus_variegatus_XP_041471712.1
OG0000634	Holothuria_leucospilota	n60	1	Terminal	Holothuria_leucospilota_KAJ8047174.1, Holothuria_leucospilota_KAJ8046403.1, Holothuria_leucospilota_KAJ8046405.1, Holothuria_leucospilota_KAJ8046406.1, Holothuria_leucospilota_KAJ8046407.1	Holothuria_leucospilota_KAJ8047175.1, Holothuria_leucospilota_KAJ8047176.1
OG0000634	Holothuria_leucospilota	n61	1	Terminal	Holothuria_leucospilota_KAJ8047174.1	Holothuria_leucospilota_KAJ8046403.1, Holothuria_leucospilota_KAJ8046405.1, Holothuria_leucospilota_KAJ8046406.1, Holothuria_leucospilota_KAJ8046407.1
OG0000634	Holothuria_leucospilota	n62	1	Terminal	Holothuria_leucospilota_KAJ8046403.1	Holothuria_leucospilota_KAJ8046405.1, Holothuria_leucospilota_KAJ8046406.1, Holothuria_leucospilota_KAJ8046407.1
OG0000634	Holothuria_leucospilota	n63	1	Terminal	Holothuria_leucospilota_KAJ8046405.1	Holothuria_leucospilota_KAJ8046406.1, Holothuria_leucospilota_KAJ8046407.1
OG0000634	Holothuria_leucospilota	n64	1	Terminal	Holothuria_leucospilota_KAJ8046406.1	Holothuria_leucospilota_KAJ8046407.1
OG0000634	Holothuria_leucospilota	n65	1	Terminal	Holothuria_leucospilota_KAJ8047175.1	Holothuria_leucospilota_KAJ8047176.1
OG0000634	N20	n70	0.2	Non-Terminal	Carcharodon_carcharias_XP_041046816.1, Carcharodon_carcharias_XP_041071829.1, Erpetoichthys_calabaricus_XP_028661255.1, Erpetoichthys_calabaricus_XP_051785607.1, Protopterus_annectens_XP_043943418.1, Homo_sapiens_NP_000353.1, Petromyzon_marinus_XP_032819206.1, Petromyzon_marinus_XP_032819207.1, Petromyzon_marinus_XP_032828369.1, Erpetoichthys_calabaricus_XP_028681287.1, Erpetoichthys_calabaricus_…	Petromyzon_marinus_XP_032827275.1
OG0000634	N20	n71	1	Non-Terminal	Carcharodon_carcharias_XP_041046816.1, Carcharodon_carcharias_XP_041071829.1, Erpetoichthys_calabaricus_XP_028661255.1, Erpetoichthys_calabaricus_XP_051785607.1, Protopterus_annectens_XP_043943418.1, Homo_sapiens_NP_000353.1, Petromyzon_marinus_XP_032819206.1, Petromyzon_marinus_XP_032819207.1, Petromyzon_marinus_XP_032828369.1, Erpetoichthys_calabaricus_XP_028681287.1, Erpetoichthys_calabaricus_…	Erpetoichthys_calabaricus_XP_028669230.2, Protopterus_annectens_XP_043936236.1, Homo_sapiens_NP_003245.1, Carcharodon_carcharias_XP_041035593.1, Petromyzon_marinus_XP_032810215.1
OG0000634	N20	n72	0.2	Non-Terminal	Carcharodon_carcharias_XP_041046816.1	Carcharodon_carcharias_XP_041071829.1, Erpetoichthys_calabaricus_XP_028661255.1, Erpetoichthys_calabaricus_XP_051785607.1, Protopterus_annectens_XP_043943418.1, Homo_sapiens_NP_000353.1, Petromyzon_marinus_XP_032819206.1, Petromyzon_marinus_XP_032819207.1, Petromyzon_marinus_XP_032828369.1, Erpetoichthys_calabaricus_XP_028681287.1, Erpetoichthys_calabaricus_XP_051777494.1, Homo_sapiens_NP_003247.…
OG0000634	N20	n73	0.8	Non-Terminal	Carcharodon_carcharias_XP_041071829.1, Erpetoichthys_calabaricus_XP_028661255.1, Erpetoichthys_calabaricus_XP_051785607.1, Protopterus_annectens_XP_043943418.1, Homo_sapiens_NP_000353.1, Petromyzon_marinus_XP_032819206.1, Petromyzon_marinus_XP_032819207.1, Petromyzon_marinus_XP_032828369.1	Erpetoichthys_calabaricus_XP_028681287.1, Erpetoichthys_calabaricus_XP_051777494.1, Homo_sapiens_NP_003247.1, Protopterus_annectens_XP_043933990.1, Carcharodon_carcharias_XP_041072717.1, Erpetoichthys_calabaricus_XP_028675838.1, Protopterus_annectens_XP_043924074.1, Homo_sapiens_NP_003246.1
OG0000634	Erpetoichthys_calabaricus	n77	1	Terminal	Erpetoichthys_calabaricus_XP_028661255.1	Erpetoichthys_calabaricus_XP_051785607.1
OG0000634	Petromyzon_marinus	n79	1	Terminal	Petromyzon_marinus_XP_032819206.1, Petromyzon_marinus_XP_032819207.1	Petromyzon_marinus_XP_032828369.1
OG0000634	Petromyzon_marinus	n80	1	Terminal	Petromyzon_marinus_XP_032819206.1	Petromyzon_marinus_XP_032819207.1
OG0000634	N25	n81	0.75	Non-Terminal	Erpetoichthys_calabaricus_XP_028681287.1, Erpetoichthys_calabaricus_XP_051777494.1, Homo_sapiens_NP_003247.1, Protopterus_annectens_XP_043933990.1	Carcharodon_carcharias_XP_041072717.1, Erpetoichthys_calabaricus_XP_028675838.1, Protopterus_annectens_XP_043924074.1, Homo_sapiens_NP_003246.1
OG0000634	Erpetoichthys_calabaricus	n83	1	Terminal	Erpetoichthys_calabaricus_XP_028681287.1	Erpetoichthys_calabaricus_XP_051777494.1
OG0000634	N19	n92	1	Non-Terminal	Ciona_intestinalis_XP_002131473.1, Styela_clava_XP_039263124.1	Ciona_intestinalis_XP_002131423.1, Styela_clava_XP_039263107.1
OG0000634	N1	n95	0.075	Non-Terminal	Hydra_vulgaris_XP_002165494.1, Rhopilema_esculentum_mRNA.RE07195, Nematostella_vectensis_XP_032236357.2, Nematostella_vectensis_XP_032220782.1, Nematostella_vectensis_XP_001625449.1, Nematostella_vectensis_XP_048589785.1, Owenia_fusiformis_CAH1774774.1, Lytechinus_variegatus_XP_041458465.1, Pteria_penguin_mRNA.35663.1, Drosophila_melanogaster_NP_731461.1, Limulus_polyphemus_XP_013786463.2, Limulu…	Branchiostoma_belcheri_XP_019644452.1, Pteria_penguin_mRNA.34817.2, Rhopilema_esculentum_mRNA.RE04419, Dreissena_polymorpha_XP_052284409.1, Dreissena_polymorpha_XP_052284410.1, Dreissena_polymorpha_XP_052284411.1, Lytechinus_variegatus_XP_041458470.1, Branchiostoma_belcheri_XP_019620585.1, Pteria_penguin_mRNA.31380.2, Pteria_penguin_mRNA.29669.1, Pteria_penguin_mRNA.30322.1, Pteria_penguin_mRNA.3…
OG0000634	Nematostella_vectensis	n99	1	Terminal	Nematostella_vectensis_XP_032236357.2	Nematostella_vectensis_XP_032220782.1, Nematostella_vectensis_XP_001625449.1, Nematostella_vectensis_XP_048589785.1
OG0000634	Nematostella_vectensis	n100	1	Terminal	Nematostella_vectensis_XP_032220782.1	Nematostella_vectensis_XP_001625449.1, Nematostella_vectensis_XP_048589785.1
OG0000634	Nematostella_vectensis	n101	1	Terminal	Nematostella_vectensis_XP_001625449.1	Nematostella_vectensis_XP_048589785.1
OG0000634	N3	n102	0.0571429	Non-Terminal	Owenia_fusiformis_CAH1774774.1, Lytechinus_variegatus_XP_041458465.1, Pteria_penguin_mRNA.35663.1	Drosophila_melanogaster_NP_731461.1, Limulus_polyphemus_XP_013786463.2, Limulus_polyphemus_XP_013780324.1, Limulus_polyphemus_XP_013780325.1, Limulus_polyphemus_XP_013779650.1, Priapulus_caudatus_XP_014679265.1, Eriocheir_sinensis_XP_050700369.1, Eriocheir_sinensis_XP_050700375.1, Daphnia_magna_XP_032792951.2, Lingula_anatina_XP_013388799.2, Lingula_anatina_XP_013408084.1, Lingula_anatina_XP_0134…
OG0000634	Limulus_polyphemus	n111	1	Terminal	Limulus_polyphemus_XP_013786463.2	Limulus_polyphemus_XP_013780324.1, Limulus_polyphemus_XP_013780325.1, Limulus_polyphemus_XP_013779650.1
OG0000634	Limulus_polyphemus	n112	1	Terminal	Limulus_polyphemus_XP_013780324.1, Limulus_polyphemus_XP_013780325.1	Limulus_polyphemus_XP_013779650.1
OG0000634	Limulus_polyphemus	n113	1	Terminal	Limulus_polyphemus_XP_013780324.1	Limulus_polyphemus_XP_013780325.1
OG0000634	Eriocheir_sinensis	n114	1	Terminal	Eriocheir_sinensis_XP_050700369.1	Eriocheir_sinensis_XP_050700375.1
OG0000634	Lingula_anatina	n116	1	Terminal	Lingula_anatina_XP_013388799.2	Lingula_anatina_XP_013408084.1, Lingula_anatina_XP_013408085.1
OG0000634	Lingula_anatina	n117	1	Terminal	Lingula_anatina_XP_013408084.1	Lingula_anatina_XP_013408085.1
OG0000634	Owenia_fusiformis	n118	1	Terminal	Owenia_fusiformis_CAH1795205.1, Owenia_fusiformis_CAH1795203.1, Owenia_fusiformis_CAH1795204.1, Owenia_fusiformis_CAH1772989.1	Owenia_fusiformis_CAH1775525.1, Owenia_fusiformis_CAH1788246.1, Owenia_fusiformis_CAH1794120.1, Owenia_fusiformis_CAH1795681.1, Owenia_fusiformis_CAH1795683.1, Owenia_fusiformis_CAH1773238.1, Owenia_fusiformis_CAH1773239.1, Owenia_fusiformis_CAH1783550.1
OG0000634	Owenia_fusiformis	n119	1	Terminal	Owenia_fusiformis_CAH1795205.1, Owenia_fusiformis_CAH1795203.1, Owenia_fusiformis_CAH1795204.1	Owenia_fusiformis_CAH1772989.1
OG0000634	Owenia_fusiformis	n120	1	Terminal	Owenia_fusiformis_CAH1795205.1	Owenia_fusiformis_CAH1795203.1, Owenia_fusiformis_CAH1795204.1
OG0000634	Owenia_fusiformis	n121	1	Terminal	Owenia_fusiformis_CAH1795203.1	Owenia_fusiformis_CAH1795204.1
OG0000634	Owenia_fusiformis	n122	1	Terminal	Owenia_fusiformis_CAH1775525.1, Owenia_fusiformis_CAH1788246.1, Owenia_fusiformis_CAH1794120.1, Owenia_fusiformis_CAH1795681.1, Owenia_fusiformis_CAH1795683.1	Owenia_fusiformis_CAH1773238.1, Owenia_fusiformis_CAH1773239.1, Owenia_fusiformis_CAH1783550.1
OG0000634	Owenia_fusiformis	n123	1	Terminal	Owenia_fusiformis_CAH1775525.1	Owenia_fusiformis_CAH1788246.1, Owenia_fusiformis_CAH1794120.1, Owenia_fusiformis_CAH1795681.1, Owenia_fusiformis_CAH1795683.1
OG0000634	Owenia_fusiformis	n124	1	Terminal	Owenia_fusiformis_CAH1788246.1	Owenia_fusiformis_CAH1794120.1, Owenia_fusiformis_CAH1795681.1, Owenia_fusiformis_CAH1795683.1
OG0000634	Owenia_fusiformis	n125	1	Terminal	Owenia_fusiformis_CAH1794120.1	Owenia_fusiformis_CAH1795681.1, Owenia_fusiformis_CAH1795683.1
OG0000634	Owenia_fusiformis	n126	1	Terminal	Owenia_fusiformis_CAH1795681.1	Owenia_fusiformis_CAH1795683.1
OG0000634	Owenia_fusiformis	n127	1	Terminal	Owenia_fusiformis_CAH1773238.1, Owenia_fusiformis_CAH1773239.1	Owenia_fusiformis_CAH1783550.1
OG0000634	Owenia_fusiformis	n128	1	Terminal	Owenia_fusiformis_CAH1773238.1	Owenia_fusiformis_CAH1773239.1
OG0000634	Pteria_penguin	n129	1	Terminal	Pteria_penguin_mRNA.35576.2	Pteria_penguin_mRNA.4979.1, Pteria_penguin_mRNA.5454.3
OG0000634	Pteria_penguin	n130	1	Terminal	Pteria_penguin_mRNA.4979.1	Pteria_penguin_mRNA.5454.3
OG0000634	N1	n131	0.05	Non-Terminal	Branchiostoma_belcheri_XP_019644452.1, Pteria_penguin_mRNA.34817.2, Rhopilema_esculentum_mRNA.RE04419, Dreissena_polymorpha_XP_052284409.1, Dreissena_polymorpha_XP_052284410.1, Dreissena_polymorpha_XP_052284411.1, Lytechinus_variegatus_XP_041458470.1	Branchiostoma_belcheri_XP_019620585.1, Pteria_penguin_mRNA.31380.2, Pteria_penguin_mRNA.29669.1, Pteria_penguin_mRNA.30322.1, Pteria_penguin_mRNA.31126.2, Pteria_penguin_mRNA.15851.1, Pteria_penguin_mRNA.26954.1, Pteria_penguin_mRNA.26541.1, Pteria_penguin_mRNA.23456.1, Pteria_penguin_mRNA.24497.1, Pteria_penguin_mRNA.34651.1, Pteria_penguin_mRNA.35085.1
OG0000634	Dreissena_polymorpha	n136	1	Terminal	Dreissena_polymorpha_XP_052284409.1, Dreissena_polymorpha_XP_052284410.1, Dreissena_polymorpha_XP_052284411.1
OG0000634	Pteria_penguin	n138	1	Terminal	Pteria_penguin_mRNA.31380.2, Pteria_penguin_mRNA.29669.1, Pteria_penguin_mRNA.30322.1, Pteria_penguin_mRNA.31126.2, Pteria_penguin_mRNA.15851.1, Pteria_penguin_mRNA.26954.1, Pteria_penguin_mRNA.26541.1, Pteria_penguin_mRNA.23456.1, Pteria_penguin_mRNA.24497.1	Pteria_penguin_mRNA.34651.1, Pteria_penguin_mRNA.35085.1
OG0000634	Pteria_penguin	n139	1	Terminal	Pteria_penguin_mRNA.31380.2	Pteria_penguin_mRNA.29669.1, Pteria_penguin_mRNA.30322.1, Pteria_penguin_mRNA.31126.2, Pteria_penguin_mRNA.15851.1, Pteria_penguin_mRNA.26954.1, Pteria_penguin_mRNA.26541.1, Pteria_penguin_mRNA.23456.1, Pteria_penguin_mRNA.24497.1
OG0000634	Pteria_penguin	n140	1	Terminal	Pteria_penguin_mRNA.29669.1, Pteria_penguin_mRNA.30322.1	Pteria_penguin_mRNA.31126.2, Pteria_penguin_mRNA.15851.1, Pteria_penguin_mRNA.26954.1, Pteria_penguin_mRNA.26541.1, Pteria_penguin_mRNA.23456.1, Pteria_penguin_mRNA.24497.1
OG0000634	Pteria_penguin	n141	1	Terminal	Pteria_penguin_mRNA.29669.1	Pteria_penguin_mRNA.30322.1
OG0000634	Pteria_penguin	n142	1	Terminal	Pteria_penguin_mRNA.31126.2	Pteria_penguin_mRNA.15851.1, Pteria_penguin_mRNA.26954.1, Pteria_penguin_mRNA.26541.1, Pteria_penguin_mRNA.23456.1, Pteria_penguin_mRNA.24497.1
OG0000634	Pteria_penguin	n143	1	Terminal	Pteria_penguin_mRNA.15851.1, Pteria_penguin_mRNA.26954.1, Pteria_penguin_mRNA.26541.1	Pteria_penguin_mRNA.23456.1, Pteria_penguin_mRNA.24497.1
OG0000634	Pteria_penguin	n144	1	Terminal	Pteria_penguin_mRNA.15851.1	Pteria_penguin_mRNA.26954.1, Pteria_penguin_mRNA.26541.1
OG0000634	Pteria_penguin	n145	1	Terminal	Pteria_penguin_mRNA.26954.1	Pteria_penguin_mRNA.26541.1
OG0000634	Pteria_penguin	n146	1	Terminal	Pteria_penguin_mRNA.23456.1	Pteria_penguin_mRNA.24497.1
OG0000634	Pteria_penguin	n147	1	Terminal	Pteria_penguin_mRNA.34651.1	Pteria_penguin_mRNA.35085.1
OG0010459	Dreissena_polymorpha	n1	1	Terminal	Dreissena_polymorpha_XP_052221794.1	Dreissena_polymorpha_XP_052265413.1, Dreissena_polymorpha_XP_052281478.1, Dreissena_polymorpha_XP_052221838.1, Dreissena_polymorpha_XP_052281477.1, Dreissena_polymorpha_XP_052278777.1, Dreissena_polymorpha_XP_052221828.1, Dreissena_polymorpha_XP_052229723.1, Dreissena_polymorpha_XP_052233709.1, Dreissena_polymorpha_XP_052219674.1, Dreissena_polymorpha_XP_052278220.1, Dreissena_polymorpha_XP_05227…
OG0010459	Dreissena_polymorpha	n2	1	Terminal	Dreissena_polymorpha_XP_052265413.1, Dreissena_polymorpha_XP_052281478.1, Dreissena_polymorpha_XP_052221838.1, Dreissena_polymorpha_XP_052281477.1	Dreissena_polymorpha_XP_052278777.1, Dreissena_polymorpha_XP_052221828.1, Dreissena_polymorpha_XP_052229723.1, Dreissena_polymorpha_XP_052233709.1, Dreissena_polymorpha_XP_052219674.1, Dreissena_polymorpha_XP_052278220.1, Dreissena_polymorpha_XP_052278774.1, Dreissena_polymorpha_XP_052278778.1, Dreissena_polymorpha_XP_052221817.1, Dreissena_polymorpha_XP_052278508.1, Dreissena_polymorpha_XP_05227…
OG0010459	Dreissena_polymorpha	n3	1	Terminal	Dreissena_polymorpha_XP_052265413.1	Dreissena_polymorpha_XP_052281478.1, Dreissena_polymorpha_XP_052221838.1, Dreissena_polymorpha_XP_052281477.1
OG0010459	Dreissena_polymorpha	n4	1	Terminal	Dreissena_polymorpha_XP_052281478.1	Dreissena_polymorpha_XP_052221838.1, Dreissena_polymorpha_XP_052281477.1
OG0010459	Dreissena_polymorpha	n5	1	Terminal	Dreissena_polymorpha_XP_052221838.1	Dreissena_polymorpha_XP_052281477.1
OG0010459	Dreissena_polymorpha	n6	1	Terminal	Dreissena_polymorpha_XP_052278777.1	Dreissena_polymorpha_XP_052221828.1, Dreissena_polymorpha_XP_052229723.1, Dreissena_polymorpha_XP_052233709.1, Dreissena_polymorpha_XP_052219674.1, Dreissena_polymorpha_XP_052278220.1, Dreissena_polymorpha_XP_052278774.1, Dreissena_polymorpha_XP_052278778.1, Dreissena_polymorpha_XP_052221817.1, Dreissena_polymorpha_XP_052278508.1, Dreissena_polymorpha_XP_052278772.1, Dreissena_polymorpha_XP_05222…
OG0010459	Dreissena_polymorpha	n7	1	Terminal	Dreissena_polymorpha_XP_052221828.1	Dreissena_polymorpha_XP_052229723.1, Dreissena_polymorpha_XP_052233709.1, Dreissena_polymorpha_XP_052219674.1, Dreissena_polymorpha_XP_052278220.1, Dreissena_polymorpha_XP_052278774.1, Dreissena_polymorpha_XP_052278778.1, Dreissena_polymorpha_XP_052221817.1, Dreissena_polymorpha_XP_052278508.1, Dreissena_polymorpha_XP_052278772.1, Dreissena_polymorpha_XP_052221807.1, Dreissena_polymorpha_XP_05227…
OG0010459	Dreissena_polymorpha	n8	1	Terminal	Dreissena_polymorpha_XP_052229723.1, Dreissena_polymorpha_XP_052233709.1, Dreissena_polymorpha_XP_052219674.1, Dreissena_polymorpha_XP_052278220.1	Dreissena_polymorpha_XP_052278774.1, Dreissena_polymorpha_XP_052278778.1, Dreissena_polymorpha_XP_052221817.1, Dreissena_polymorpha_XP_052278508.1, Dreissena_polymorpha_XP_052278772.1, Dreissena_polymorpha_XP_052221807.1, Dreissena_polymorpha_XP_052278773.1, Dreissena_polymorpha_XP_052221705.1, Dreissena_polymorpha_XP_052278776.1
OG0010459	Dreissena_polymorpha	n9	1	Terminal	Dreissena_polymorpha_XP_052229723.1, Dreissena_polymorpha_XP_052233709.1	Dreissena_polymorpha_XP_052219674.1, Dreissena_polymorpha_XP_052278220.1
OG0010459	Dreissena_polymorpha	n10	1	Terminal	Dreissena_polymorpha_XP_052229723.1	Dreissena_polymorpha_XP_052233709.1
OG0010459	Dreissena_polymorpha	n11	1	Terminal	Dreissena_polymorpha_XP_052219674.1	Dreissena_polymorpha_XP_052278220.1
OG0010459	Dreissena_polymorpha	n12	1	Terminal	Dreissena_polymorpha_XP_052278774.1, Dreissena_polymorpha_XP_052278778.1, Dreissena_polymorpha_XP_052221817.1, Dreissena_polymorpha_XP_052278508.1	Dreissena_polymorpha_XP_052278772.1, Dreissena_polymorpha_XP_052221807.1, Dreissena_polymorpha_XP_052278773.1, Dreissena_polymorpha_XP_052221705.1, Dreissena_polymorpha_XP_052278776.1
OG0010459	Dreissena_polymorpha	n13	1	Terminal	Dreissena_polymorpha_XP_052278774.1, Dreissena_polymorpha_XP_052278778.1	Dreissena_polymorpha_XP_052221817.1, Dreissena_polymorpha_XP_052278508.1
OG0010459	Dreissena_polymorpha	n14	1	Terminal	Dreissena_polymorpha_XP_052278774.1	Dreissena_polymorpha_XP_052278778.1
OG0010459	Dreissena_polymorpha	n15	1	Terminal	Dreissena_polymorpha_XP_052221817.1	Dreissena_polymorpha_XP_052278508.1
OG0010459	Dreissena_polymorpha	n16	1	Terminal	Dreissena_polymorpha_XP_052278772.1	Dreissena_polymorpha_XP_052221807.1, Dreissena_polymorpha_XP_052278773.1, Dreissena_polymorpha_XP_052221705.1, Dreissena_polymorpha_XP_052278776.1
OG0010459	Dreissena_polymorpha	n17	1	Terminal	Dreissena_polymorpha_XP_052221807.1, Dreissena_polymorpha_XP_052278773.1	Dreissena_polymorpha_XP_052221705.1, Dreissena_polymorpha_XP_052278776.1
OG0010459	Dreissena_polymorpha	n18	1	Terminal	Dreissena_polymorpha_XP_052221807.1	Dreissena_polymorpha_XP_052278773.1
OG0010459	Dreissena_polymorpha	n19	1	Terminal	Dreissena_polymorpha_XP_052221705.1	Dreissena_polymorpha_XP_052278776.1
OG0012246	Pomacea_canaliculata	n1	1	Terminal	Pomacea_canaliculata_XP_025087075.1, Pomacea_canaliculata_XP_025088097.1, Pomacea_canaliculata_XP_025088099.1, Pomacea_canaliculata_XP_025086840.1, Pomacea_canaliculata_XP_025087573.1, Pomacea_canaliculata_XP_025087575.1	Pomacea_canaliculata_XP_025087072.1, Pomacea_canaliculata_XP_025088486.1, Pomacea_canaliculata_XP_025088681.1, Pomacea_canaliculata_XP_025088698.1, Pomacea_canaliculata_XP_025088734.1, Pomacea_canaliculata_XP_025087076.1, Pomacea_canaliculata_XP_025087073.1, Pomacea_canaliculata_XP_025087074.1
OG0012246	Pomacea_canaliculata	n2	1	Terminal	Pomacea_canaliculata_XP_025087075.1	Pomacea_canaliculata_XP_025088097.1, Pomacea_canaliculata_XP_025088099.1, Pomacea_canaliculata_XP_025086840.1, Pomacea_canaliculata_XP_025087573.1, Pomacea_canaliculata_XP_025087575.1
OG0012246	Pomacea_canaliculata	n3	1	Terminal	Pomacea_canaliculata_XP_025088097.1, Pomacea_canaliculata_XP_025088099.1	Pomacea_canaliculata_XP_025086840.1, Pomacea_canaliculata_XP_025087573.1, Pomacea_canaliculata_XP_025087575.1
OG0012246	Pomacea_canaliculata	n4	1	Terminal	Pomacea_canaliculata_XP_025088097.1	Pomacea_canaliculata_XP_025088099.1
OG0012246	Pomacea_canaliculata	n5	1	Terminal	Pomacea_canaliculata_XP_025086840.1	Pomacea_canaliculata_XP_025087573.1, Pomacea_canaliculata_XP_025087575.1
OG0012246	Pomacea_canaliculata	n6	1	Terminal	Pomacea_canaliculata_XP_025087573.1	Pomacea_canaliculata_XP_025087575.1
OG0012246	Pomacea_canaliculata	n7	1	Terminal	Pomacea_canaliculata_XP_025087072.1, Pomacea_canaliculata_XP_025088486.1	Pomacea_canaliculata_XP_025088681.1, Pomacea_canaliculata_XP_025088698.1, Pomacea_canaliculata_XP_025088734.1, Pomacea_canaliculata_XP_025087076.1, Pomacea_canaliculata_XP_025087073.1, Pomacea_canaliculata_XP_025087074.1
OG0012246	Pomacea_canaliculata	n8	1	Terminal	Pomacea_canaliculata_XP_025087072.1	Pomacea_canaliculata_XP_025088486.1
OG0012246	Pomacea_canaliculata	n9	1	Terminal	Pomacea_canaliculata_XP_025088681.1, Pomacea_canaliculata_XP_025088698.1	Pomacea_canaliculata_XP_025088734.1, Pomacea_canaliculata_XP_025087076.1, Pomacea_canaliculata_XP_025087073.1, Pomacea_canaliculata_XP_025087074.1
OG0012246	Pomacea_canaliculata	n10	1	Terminal	Pomacea_canaliculata_XP_025088681.1	Pomacea_canaliculata_XP_025088698.1
OG0012246	Pomacea_canaliculata	n11	1	Terminal	Pomacea_canaliculata_XP_025088734.1	Pomacea_canaliculata_XP_025087076.1, Pomacea_canaliculata_XP_025087073.1, Pomacea_canaliculata_XP_025087074.1
OG0012246	Pomacea_canaliculata	n12	1	Terminal	Pomacea_canaliculata_XP_025087076.1	Pomacea_canaliculata_XP_025087073.1, Pomacea_canaliculata_XP_025087074.1
OG0012246	Pomacea_canaliculata	n13	1	Terminal	Pomacea_canaliculata_XP_025087073.1	Pomacea_canaliculata_XP_025087074.1
OG0018475	Dreissena_polymorpha	n0	1	Terminal	Dreissena_polymorpha_XP_052239359.1	Dreissena_polymorpha_XP_052239342.1, Dreissena_polymorpha_XP_052240788.1, Dreissena_polymorpha_XP_052218891.1, Dreissena_polymorpha_XP_052240797.1, Dreissena_polymorpha_XP_052240768.1, Dreissena_polymorpha_XP_052240780.1
OG0018475	Dreissena_polymorpha	n1	1	Terminal	Dreissena_polymorpha_XP_052239342.1, Dreissena_polymorpha_XP_052240788.1	Dreissena_polymorpha_XP_052218891.1, Dreissena_polymorpha_XP_052240797.1, Dreissena_polymorpha_XP_052240768.1, Dreissena_polymorpha_XP_052240780.1
OG0018475	Dreissena_polymorpha	n2	1	Terminal	Dreissena_polymorpha_XP_052239342.1	Dreissena_polymorpha_XP_052240788.1
OG0018475	Dreissena_polymorpha	n3	1	Terminal	Dreissena_polymorpha_XP_052218891.1, Dreissena_polymorpha_XP_052240797.1	Dreissena_polymorpha_XP_052240768.1, Dreissena_polymorpha_XP_052240780.1
OG0018475	Dreissena_polymorpha	n4	1	Terminal	Dreissena_polymorpha_XP_052218891.1	Dreissena_polymorpha_XP_052240797.1
OG0018475	Dreissena_polymorpha	n5	1	Terminal	Dreissena_polymorpha_XP_052240768.1	Dreissena_polymorpha_XP_052240780.1
OG0021064	Holothuria_leucospilota	n1	1	Terminal	Holothuria_leucospilota_KAJ8047112.1	Holothuria_leucospilota_KAJ8046351.1, Holothuria_leucospilota_KAJ8047114.1, Holothuria_leucospilota_KAJ8047124.1, Holothuria_leucospilota_KAJ8047130.1
OG0021064	Holothuria_leucospilota	n2	1	Terminal	Holothuria_leucospilota_KAJ8046351.1, Holothuria_leucospilota_KAJ8047114.1, Holothuria_leucospilota_KAJ8047124.1	Holothuria_leucospilota_KAJ8047130.1
OG0021064	Holothuria_leucospilota	n3	1	Terminal	Holothuria_leucospilota_KAJ8046351.1	Holothuria_leucospilota_KAJ8047114.1, Holothuria_leucospilota_KAJ8047124.1
OG0021064	Holothuria_leucospilota	n4	1	Terminal	Holothuria_leucospilota_KAJ8047114.1	Holothuria_leucospilota_KAJ8047124.1
OG0021325	Lytechinus_variegatus	n1	1	Terminal	Lytechinus_variegatus_XP_041476640.1	Lytechinus_variegatus_XP_041477454.1, Lytechinus_variegatus_XP_041461814.1, Lytechinus_variegatus_XP_041461475.1, Lytechinus_variegatus_XP_041461844.1
OG0021325	Lytechinus_variegatus	n2	1	Terminal	Lytechinus_variegatus_XP_041477454.1	Lytechinus_variegatus_XP_041461814.1, Lytechinus_variegatus_XP_041461475.1, Lytechinus_variegatus_XP_041461844.1
OG0021325	Lytechinus_variegatus	n3	1	Terminal	Lytechinus_variegatus_XP_041461814.1	Lytechinus_variegatus_XP_041461475.1, Lytechinus_variegatus_XP_041461844.1
OG0021325	Lytechinus_variegatus	n4	1	Terminal	Lytechinus_variegatus_XP_041461475.1	Lytechinus_variegatus_XP_041461844.1
OG0024695	Macrostomum_lignano	n0	1	Terminal	Macrostomum_lignano_PAA50428.1	Macrostomum_lignano_PAA59844.1, Macrostomum_lignano_PAA89245.1, Macrostomum_lignano_PAA53312.1, Macrostomum_lignano_PAA59871.1
OG0024695	Macrostomum_lignano	n1	1	Terminal	Macrostomum_lignano_PAA59844.1	Macrostomum_lignano_PAA89245.1, Macrostomum_lignano_PAA53312.1, Macrostomum_lignano_PAA59871.1
OG0024695	Macrostomum_lignano	n2	1	Terminal	Macrostomum_lignano_PAA89245.1	Macrostomum_lignano_PAA53312.1, Macrostomum_lignano_PAA59871.1
OG0024695	Macrostomum_lignano	n3	1	Terminal	Macrostomum_lignano_PAA53312.1	Macrostomum_lignano_PAA59871.1
OG0025218	Pteria_penguin	n0	1	Terminal	Pteria_penguin_mRNA.36619.1	Pteria_penguin_mRNA.9106.1, Pteria_penguin_mRNA.11409.1, Pteria_penguin_mRNA.10103.1, Pteria_penguin_mRNA.8888.1
OG0025218	Pteria_penguin	n1	1	Terminal	Pteria_penguin_mRNA.9106.1	Pteria_penguin_mRNA.11409.1, Pteria_penguin_mRNA.10103.1, Pteria_penguin_mRNA.8888.1
OG0025218	Pteria_penguin	n2	1	Terminal	Pteria_penguin_mRNA.11409.1	Pteria_penguin_mRNA.10103.1, Pteria_penguin_mRNA.8888.1
OG0025218	Pteria_penguin	n3	1	Terminal	Pteria_penguin_mRNA.10103.1	Pteria_penguin_mRNA.8888.1
OG0025312	Pteria_penguin	n0	1	Terminal	Pteria_penguin_mRNA.35350.1	Pteria_penguin_mRNA.34873.1, Pteria_penguin_mRNA.35590.1, Pteria_penguin_mRNA.34986.1, Pteria_penguin_mRNA.36711.1
OG0025312	Pteria_penguin	n1	1	Terminal	Pteria_penguin_mRNA.34873.1, Pteria_penguin_mRNA.35590.1	Pteria_penguin_mRNA.34986.1, Pteria_penguin_mRNA.36711.1
OG0025312	Pteria_penguin	n2	1	Terminal	Pteria_penguin_mRNA.34873.1	Pteria_penguin_mRNA.35590.1
OG0025312	Pteria_penguin	n3	1	Terminal	Pteria_penguin_mRNA.34986.1	Pteria_penguin_mRNA.36711.1
OG0030235	Pteria_penguin	n0	1	Terminal	Pteria_penguin_mRNA.10123.1	Pteria_penguin_mRNA.9412.3, Pteria_penguin_mRNA.9164.1, Pteria_penguin_mRNA.9194.1
OG0030235	Pteria_penguin	n1	1	Terminal	Pteria_penguin_mRNA.9412.3	Pteria_penguin_mRNA.9164.1, Pteria_penguin_mRNA.9194.1
OG0030235	Pteria_penguin	n2	1	Terminal	Pteria_penguin_mRNA.9164.1	Pteria_penguin_mRNA.9194.1
OG0030361	Pteria_penguin	n0	1	Terminal	Pteria_penguin_mRNA.5602.1	Pteria_penguin_mRNA.6074.1, Pteria_penguin_mRNA.4725.2, Pteria_penguin_mRNA.4750.1
OG0030361	Pteria_penguin	n1	1	Terminal	Pteria_penguin_mRNA.6074.1	Pteria_penguin_mRNA.4725.2, Pteria_penguin_mRNA.4750.1
OG0030361	Pteria_penguin	n2	1	Terminal	Pteria_penguin_mRNA.4725.2	Pteria_penguin_mRNA.4750.1
